# Supplementary material for: G Protein-Coupled Receptor Kinase 2 Promotes Flaviviridae Entry and Replication
Source: PLoS Negl Trop Dis. 2012 Sep 13;6(9):e1820. doi: 10.1371/journal.pntd.0001820 (PMC3441407; doi:10.1371/journal.pntd.0001820)
Supplement: Table S1 — Complete data set for GS1 and GS2. (XLS) [file pntd.0001820.s003.xls]

## Sheet: GS1+GS2 data
Table S1. Complete data set for GS1 and GS2.
Product Name	Gene Symbol	Gene Description	CELL COUNT	CELL COUNT	% INFECTION	% INFECTION	CELL COUNT	CELL COUNT	% INFECTION	% INFECTION
Product Name	Gene Symbol	Gene Description	GS1AB CELL COUNT	GS1CD CELL COUNT	GS1AB % INFECTION	GS1CD % INFECTION	GS2AB CELL COUNT	GS2CD CELL COUNT	GS2AB % INFECTION	GS2CD % INFECTION	Summation	Z-score for 4SR	P-val for 4SR
Hs_RPLP2_1	RPLP2	ribosomal protein, large, P2	1306	1071	0.15	0.09	670	581	0	0	20	-3.4627	0.000267391
Hs_SEC61A1_1	SEC61A1	Sec61 alpha 1 subunit (S. cerevisiae)	508	703	0	0	791	771	0.51	0.13	32	-3.46174	0.000268352
Hs_LOC440927_1	RPLP1	ribosomal protein, large, P1	1234	807	0.08	0.25	996	939	0	0.11	39	-3.46117	0.000268914
Hs_MAT2A_1	MAT2A	methionine adenosyltransferase II, alpha	915	1054	0	0.09	919	1194	0.65	0.08	40	-3.46109	0.000268994
Hs_NIFUN_1	ISCU	iron-sulfur cluster scaffold homolog (E. coli)	684	824	0.15	0	546	710	8.61	0	68	-3.45884	0.000271254
Hs_RPLP1_1	RPLP1	ribosomal protein, large, P1	1220	1599	0.41	0.25	1200	1065	0.08	0.75	74	-3.45836	0.00027174
Hs_RPL7_1	RPL7	ribosomal protein L7	1016	809	0.3	0.87	688	509	0.15	0.79	104	-3.45594	0.000274185
Hs_RPL18_1	RPL18	ribosomal protein L18	863	712	0.58	0.42	534	403	0.75	1.99	118	-3.45482	0.000275333
Hs_RPL35A_1	RPL35A	ribosomal protein L35a	720	741	0.83	0.67	699	550	10.59	0.18	157	-3.45168	0.000278554
Hs_SRP54_1	SRP54	signal recognition particle 54kDa	2062	2011	0.1	1.69	2097	2165	0.43	2.59	158	-3.4516	0.000278638
Hs_RPL11_1	RPL11	ribosomal protein L11	777	711	0.51	0.7	498	497	12.65	0.4	170	-3.45063	0.000279636
Hs_RPL9_1	RPL9	ribosomal protein L9	899	557	0.33	4.49	462	449	0.22	0.22	215	-3.44701	0.00028341
Hs_GD:PTPRD_1	LOC728595	similar to 40S ribosomal protein S26	497	550	1.41	1.64	498	643	20.28	5.29	353	-3.43591	0.000295282
Hs_CAGLP_1	CALML6	calmodulin-like 6	1470	2589	1.09	0.19	1352	1703	33.58	0	361	-3.43527	0.000295984
Hs_LOC387930_1	RPL13A	ribosomal protein L13a	1457	1125	4.8	1.69	794	534	1.64	14.42	375	-3.43414	0.000297217
Hs_LOC388621_1	RPL21	ribosomal protein L21	1046	1432	6.79	1.75	606	645	1.65	6.51	375	-3.43414	0.000297217
Hs_LOC388532_1	LOC388532	similar to ribosomal protein L21	1360	1349	7.06	5.86	658	827	0.46	10.28	493	-3.42465	0.000307798
Hs_LOC389305_1	hCG_2015956	hCG2015956	1509	1208	10.01	1.99	889	475	1.24	15.58	523	-3.42224	0.000310543
Hs_LOC389342_1	LOC389342	similar to ribosomal protein L10	1103	1156	4.81	0.09	489	400	36.61	2	562	-3.4191	0.000314146
Hs_CAD_4	CAD	carbamoyl-phosphate synthetase 2, aspartate transcarbamylase, and dihydroorotase	1154	1313	3.29	2.89	1955	1611	10.28	31.04	592	-3.41668	0.000316944
Hs_RPL8_1	RPL8	ribosomal protein L8	987	808	13.27	1.49	808	712	20.54	0.98	627	-3.41387	0.000320238
Hs_ATP6V0C_1	ATP6V0C	ATPase, H+ transporting, lysosomal 16kDa, V0 subunit c	3014	1709	7.03	5.79	2373	1388	24.65	11.82	680	-3.4096	0.000325286
Hs_ALDH3B2_1	ALDH3B2	aldehyde dehydrogenase 3 family, member B2	1495	555	2.21	3.96	1618	943	11.12	37.43	694	-3.40848	0.000326632
Hs_RPL4_1	RPL4	ribosomal protein L4	961	1088	2.29	14.06	818	941	8.19	9.46	720	-3.40639	0.000329145
Hs_LOC284393_5	LOC284393	similar to ribosomal protein L10	1133	1019	5.38	14.92	595	471	0.84	1.49	757	-3.40341	0.000332752
Hs_LOC389435_1	hCG_21078	hCG21078	1197	1117	0.58	10.56	512	678	18.16	27.14	763	-3.40293	0.00033334
Hs_RPL12_1	RPL12	ribosomal protein L12	1076	938	6.69	8.1	828	550	19.08	20.55	775	-3.40196	0.00033452
Hs_RPL6_1	RPL6	ribosomal protein L6	1133	1164	10.24	6.44	655	617	25.34	11.51	790	-3.40076	0.000336
Hs_GBF1_1	GBF1	golgi-specific brefeldin A resistance factor 1	1821	1130	4.12	9.91	2231	1461	11.92	29.3	816	-3.39866	0.00033858
Hs_LOC220717_1	RPLP0-like	ribosomal protein P0-like	1265	1902	9.64	13.46	1006	1125	4.67	8.53	852	-3.39577	0.000342183
Hs_LOC55831_1	TMEM111	transmembrane protein 111	1219	3000	3.45	9.37	1293	2356	24.75	25.34	855	-3.39553	0.000342485
Hs_RPL19_1	RPL19	ribosomal protein L19	1427	909	10.3	12.54	859	569	4.77	13.71	862	-3.39496	0.00034319
Hs_RPL36_1	RPL36	ribosomal protein L36	859	723	8.61	16.18	584	553	1.54	1.99	903	-3.39166	0.000347348
Hs_DKFZp434E2321_1	CCDC74B	coiled-coil domain containing 74B	1152	686	4.95	11.95	457	589	12.04	30.73	917	-3.39054	0.000348778
Hs_LOC387841_1	RPL13A	ribosomal protein L13a	1162	1388	19.02	0.14	865	917	18.84	3.27	919	-3.39038	0.000348983
Hs_EXT1_4	EXT1	exostoses (multiple) 1	2904	2301	9.75	1.09	3420	3691	46.32	4.36	992	-3.3845	0.000356535
Hs_RPL27A_1	RPL27A	ribosomal protein L27a	1091	1200	18.15	6.08	730	897	14.11	2.01	1000	-3.38386	0.000357371
Hs_RPL21_1	RPL21	ribosomal protein L21	1174	1095	16.52	6.39	777	790	19.05	25.57	1123	-3.37397	0.000370469
Hs_LOC441073_1	LOC441073	similar to 60S ribosomal protein L26 (Silica-induced gene 20 protein) (SIG-20)	866	561	3	9.63	1102	833	42.38	21.85	1127	-3.37364	0.000370902
Hs_RPL18A_1	RPL18A	ribosomal protein L18a	1271	1123	8.26	5.25	743	594	49.26	9.43	1176	-3.3697	0.000376248
Hs_LOC392267_1			502	499	1.39	22.85	587	773	6.98	24.32	1332	-3.35715	0.00039375
Hs_LOC442209_1			1026	500	15.5	1	1002	492	51.4	13.82	1422	-3.34991	0.000404188
Hs_FLJ12716_1	FLJ12716	FLJ12716 protein	2294	2072	23.02	2.61	2047	2111	29.07	15.44	1516	-3.34235	0.000415363
Hs_RPL5_1	RPL5	ribosomal protein L5	1236	1115	17.72	18.65	724	602	12.02	13.95	1563	-3.33857	0.000421058
Hs_LOC388460_1	LOC645387	similar to 60S ribosomal protein L6 (TAX-responsive enhancer element-binding protein 107) (TAXREB107) (Neoplasm-related protein C140)	1133	882	25.15	5.44	631	578	30.9	8.3	1783	-3.32087	0.000448689
Hs_LOC440027_1	LOC440027	similar to 60S ribosomal protein L23a	906	730	27.48	0.27	790	607	39.75	0.16	1919	-3.30993	0.000466601
Hs_NDUFB7_1	NDUFB7	NADH dehydrogenase (ubiquinone) 1 beta subcomplex, 7, 18kDa	665	958	17.44	21.4	605	996	13.88	33.73	1955	-3.30703	0.000471452
Hs_PREB_1	PREB	prolactin regulatory element binding	825	2319	7.76	13.32	1559	2305	59.85	15.27	2006	-3.30293	0.000478404
Hs_OSCAR_2	OSCAR	osteoclast associated, immunoglobulin-like receptor	2084	461	22.22	2.17	2540	643	56.06	2.02	2066	-3.2981	0.000486705
Hs_LOC392501_1	LOC392501	similar to 60S ribosomal protein L26	2503	553	19.46	0.18	1429	651	62.28	0	2135	-3.29255	0.000496415
Hs_CA5BL_9			1491	684	14.62	16.81	2714	1242	44.22	43.08	2163	-3.2903	0.000500407
Hs_LOC441681_1			1521	662	23.93	0	1365	647	58.17	0.15	2206	-3.28684	0.000506595
Hs_NAPG_1	NAPG	N-ethylmaleimide-sensitive factor attachment protein, gamma	2291	1632	5.02	25.12	1685	1774	20.89	49.66	2214	-3.28619	0.000507754
Hs_RPL3_1	RPL3	ribosomal protein L3	1068	748	6.37	29.41	772	568	19.3	31.69	2226	-3.28523	0.000509497
Hs_LOC401865_1			453	735	8.83	7.76	447	607	66.44	5.6	2266	-3.28201	0.000515347
Hs_LOC390258_1			1888	1154	5.99	30.24	1274	953	9.18	35.47	2276	-3.28121	0.000516819
Hs_C2_1	C2	complement component 2	1613	1322	18.72	15.43	1340	1298	53.21	19.57	2289	-3.28016	0.000518739
Hs_EEF2_1	EEF2	eukaryotic translation elongation factor 2	1064	2693	19.74	18.6	1065	2230	40.56	40	2411	-3.27035	0.000537079
Hs_CLDN2_1	CLDN2	claudin 2	2625	2088	19.05	14.61	2229	2183	53.21	33.26	2443	-3.26777	0.000541988
Hs_ODC1_3	ODC1	ornithine decarboxylase 1	1386	1093	19.77	23.33	1295	1122	27.64	41.09	2522	-3.26142	0.000554286
Hs_ATP6V0D1_1	ATP6V0D1	ATPase, H+ transporting, lysosomal 38kDa, V0 subunit d1	1147	1351	12.55	17.02	1291	1556	51.74	50.19	2531	-3.26069	0.000555703
Hs_DDIT4_1	DDIT4	DNA-damage-inducible transcript 4	496	1810	0.6	24.7	731	1393	14.77	61.02	2531	-3.26069	0.000555703
Hs_TDRD3_2	TDRD3	tudor domain containing 3	2348	1893	22.66	14.95	3238	2213	37.68	45.96	2545	-3.25957	0.000557914
Hs_LOC440070_1			1106	1797	1.18	32.11	810	1651	11.6	43.67	2550	-3.25916	0.000558706
Hs_PRKCD_11	PRKCD	protein kinase C, delta	2184	583	12	19.55	2734	1423	52.82	46.45	2585	-3.25635	0.000564276
Hs_LOC339834_1	CCDC36	coiled-coil domain containing 36	3005	1602	28.62	10.8	2343	1038	46.95	13.01	2693	-3.24766	0.000581792
Hs_XPOT_3	XPOT	exportin, tRNA (nuclear export receptor for tRNAs)	2740	1353	15.99	3.25	2357	1062	66.4	35.12	2701	-3.24702	0.000583109
Hs_LOC390020_1			2072	3201	8.35	17.15	1291	1608	55.07	55.04	2751	-3.24299	0.000591405
Hs_PPIL5_11	PPIL5	peptidylprolyl isomerase (cyclophilin)-like 5	3125	2841	22.37	17.99	3757	4121	47.35	39.99	2774	-3.24114	0.000595257
Hs_ITPR2_2	ITPR2	inositol 1,4,5-triphosphate receptor, type 2	764	1739	6.41	13.4	664	1769	67.77	33.3	2814	-3.23793	0.000602012
Hs_G6PD_1	G6PD	glucose-6-phosphate dehydrogenase	886	1594	8.58	23.59	848	1356	20.87	63.64	2874	-3.2331	0.000612277
Hs_GRIN3A_1	GRIN3A	glutamate receptor, ionotropic, N-methyl-D-aspartate 3A	1721	1315	24.06	13.76	1889	1629	56.11	31.98	2903	-3.23077	0.000617297
Hs_AKT2_7	AKT2	v-akt murine thymoma viral oncogene homolog 2	1919	2092	7.76	30.26	2882	2515	10.44	56.34	2956	-3.2265	0.000626568
Hs_LOC391362_1			1329	692	28.59	0.43	1629	747	61.57	2.41	2962	-3.22602	0.000627626
Hs_ADAMTS16_1	ADAMTS16	ADAM metallopeptidase with thrombospondin type 1 motif, 16	2319	2732	24.41	12.74	1340	2111	34.03	57.84	2967	-3.22562	0.000628509
Hs_LOC441751_1			649	1941	0.15	32.15	559	2424	0.54	58.5	3018	-3.22151	0.000637577
Hs_POLDIP2_1	POLDIP2	polymerase (DNA-directed), delta interacting protein 2	2916	864	29.12	9.38	2798	630	26.41	55.4	3111	-3.21403	0.000654426
Hs_LGR8_3	RXFP2	relaxin/insulin-like family peptide receptor 2	2722	2625	16.68	34.13	2995	3757	31.82	19.03	3140	-3.2117	0.000659764
Hs_WASF1_3	WASF1	WAS protein family, member 1	2985	998	26	18.64	3797	1487	50.04	35.24	3143	-3.21146	0.000660318
Hs_TRIF_5	TICAM1	toll-like receptor adaptor molecule 1	1501	1390	1.27	34.39	1566	1205	1.92	54.52	3146	-3.21122	0.000660873
Hs_LOC388076_1	LOC388076	similar to ribosomal protein S8	1418	1042	21.3	8.54	768	519	53.39	59.54	3176	-3.2088	0.000666445
Hs_PDE11A_3	PDE11A	phosphodiesterase 11A	2711	2847	18.33	29.05	2791	3604	42.03	40.37	3186	-3.208	0.000668312
Hs_LRRN6D_4	LINGO4	leucine rich repeat and Ig domain containing 4	1642	1392	33.86	11.06	2379	1958	36.15	26.2	3209	-3.20615	0.000672625
Hs_CLDN20_1	CLDN20	claudin 20	922	1875	23.86	19.68	1177	1365	58.71	20.66	3212	-3.20591	0.000673189
Hs_LOC390107_1	LOC390107	similar to ribosomal protein S24	822	501	22.63	23.35	775	584	39.74	50.68	3229	-3.20454	0.000676396
Hs_FAM12A_1	FAM12A	family with sequence similarity 12, member A	1391	442	16.53	13.57	1649	905	68.53	31.93	3255	-3.20245	0.000681327
Hs_TUBGCP6_4	TUBGCP6	tubulin, gamma complex associated protein 6	401	405	19.7	19.75	751	598	18.24	65.38	3274	-3.20092	0.000684952
Hs_LANCL2_1	LANCL2	LanC lantibiotic synthetase component C-like 2 (bacterial)	2966	1791	25.89	15.13	2635	1705	56.81	37.54	3275	-3.20084	0.000685143
Hs_ASE-1_1	CD3EAP	CD3e molecule, epsilon associated protein	463	700	0.86	13.14	947	556	72.97	32.91	3312	-3.19786	0.000692254
Hs_TOP1P1_1	TOP1P1	topoisomerase (DNA) I pseudogene 1	2061	607	20.67	20.59	2597	905	58.07	45.64	3375	-3.19279	0.00070452
Hs_HSPC129_1	CTDSPL2	CTD (carboxy-terminal domain, RNA polymerase II, polypeptide A) small phosphatase like 2	3592	649	25.5	2.47	2683	1349	65.86	36.03	3407	-3.19022	0.000710826
Hs_LOC387904_1			3464	2449	22.95	8.45	2517	1209	66.03	39.87	3424	-3.18885	0.000714197
Hs_LOC388681_1			2876	1803	12.73	14.86	2005	984	62.49	59.55	3461	-3.18587	0.000721586
Hs_RPS12_1	RPS12	ribosomal protein S12	1527	1278	10.48	24.33	769	789	24.45	68.82	3495	-3.18314	0.000728438
Hs_C20orf4_1	C20orf4	chromosome 20 open reading frame 4	415	2004	9.4	12.77	815	1622	66.87	58.01	3499	-3.18282	0.000729248
Hs_LOC441646_1			1035	1014	26.76	2.86	1178	1652	67.66	21.67	3524	-3.18081	0.00073433
Hs_LOC388227_1			1110	1136	32.43	10.12	1059	1503	51.94	35.06	3529	-3.1804	0.00073535
Hs_LOC286478_1			4105	3427	24	16.63	2723	2275	63.46	35.82	3561	-3.17783	0.00074191
Hs_CENTD1_1	CENTD1	centaurin, delta 1	3617	2862	18.66	17.26	3156	1780	67.9	36.24	3590	-3.1755	0.000747902
Hs_ADAMTS20_1	ADAMTS20	ADAM metallopeptidase with thrombospondin type 1 motif, 20	3764	3238	23.99	23.56	3070	2697	42.83	55.77	3652	-3.17051	0.000760862
Hs_FZD2_5	FZD2	frizzled homolog 2 (Drosophila)	1779	2145	17.31	28.16	2002	3307	45.1	58.03	3694	-3.16713	0.000769758
Hs_LOC197049_1	LOC727756	hypothetical protein LOC727756	2850	3889	14.56	24.22	1979	2308	38.91	67.5	3722	-3.16488	0.000775743
Hs_RPL7A_1	RPL7A	ribosomal protein L7a	949	943	28.77	27.68	631	612	29.16	42.81	3780	-3.16021	0.000788275
Hs_DKFZP434F122_1			1911	1223	11.25	11.37	1224	1095	75.33	25.11	3820	-3.15699	0.000797026
Hs_OSBPL10_1	OSBPL10	oxysterol binding protein-like 10	2430	2296	22.63	14.11	1861	947	66.95	46.99	3892	-3.1512	0.000813004
Hs_INPP5E_4	INPP5E	inositol polyphosphate-5-phosphatase, 72 kDa	2909	1027	23.86	0.39	3216	1623	74.07	16.27	3946	-3.14686	0.00082518
Hs_LOC340549_1			737	2923	18.05	1.4	504	2006	64.29	67.25	3976	-3.14444	0.000832017
Hs_DKFZP564F0522_1	FAM98A	family with sequence similarity 98, member A	1410	3574	31.7	22.47	1508	3375	42.84	44.92	4021	-3.14082	0.00084237
Hs_MAD2L2_4	MAD2L2	MAD2 mitotic arrest deficient-like 2 (yeast)	2109	1595	13.47	34.8	3124	2766	25.61	61.28	4050	-3.13849	0.000849105
Hs_LOC389339_1			1982	1667	31.63	7.08	1929	1459	65.68	31.12	4101	-3.13439	0.000861069
Hs_ZNF534_1	ZNF534	zinc finger protein 534	1355	1359	37.12	13.32	1223	1048	55.11	10.97	4179	-3.12811	0.000879667
Hs_CLGN_1	CLGN	calmegin	1096	2358	25.09	18.15	1166	1818	67.58	38.89	4183	-3.12779	0.000880631
Hs_LOC441457_1	FAM22G	family with sequence similarity 22, member G	1947	1196	19.57	38.46	1702	1337	38.13	38.29	4244	-3.12288	0.000895447
Hs_RPL38_6	RPL38	ribosomal protein L38	898	964	29.29	35.27	560	617	32.32	4.54	4266	-3.12111	0.000900846
Hs_BRDT_1	BRDT	bromodomain, testis-specific	3291	2939	25.31	20.59	2757	1919	57.16	59.35	4277	-3.12023	0.000903557
Hs_ACP2_6	ACP2	acid phosphatase 2, lysosomal	2756	994	36.43	14.19	3527	1687	52.65	37.94	4315	-3.11717	0.00091298
Hs_GAGED4_1	XAGE3	X antigen family, member 3	829	2986	29.67	8.84	536	1931	59.51	60.28	4365	-3.11315	0.000925516
Hs_LOC284402_1			2176	1671	18.43	25.01	1399	1812	30.95	71.74	4382	-3.11178	0.000929814
Hs_GRK4_5	GRK4	G protein-coupled receptor kinase 4	486	2364	1.23	31.77	749	2683	2.67	73.35	4432	-3.10776	0.000942562
Hs_TSG101_7	TSG101	tumor susceptibility gene 101	545	1119	24.95	16.98	1098	2070	71.22	34.59	4449	-3.10639	0.000946933
Hs_COL3A1_3	COL3A1	collagen, type III, alpha 1 (Ehlers-Danlos syndrome type IV, autosomal dominant)	1914	2078	34.01	15.74	1615	2090	63.9	18.9	4471	-3.10462	0.000952617
Hs_LOC442441_1			1745	2301	18.4	18.95	1531	2109	56.11	70.32	4479	-3.10398	0.000954692
Hs_LOC388344_1	LOC388344	similar to ribosomal protein L13	1608	1095	20.77	35.43	960	749	34.17	57.41	4480	-3.1039	0.000954951
Hs_RIBC2_1	RIBC2	RIB43A domain with coiled-coils 2	950	1535	5.37	30.03	1253	1286	61.21	62.83	4483	-3.10365	0.000955731
Hs_OLIG2_2	OLIG2	oligodendrocyte lineage transcription factor 2	2499	1064	17.61	10.62	2623	1750	70.61	62.57	4497	-3.10253	0.000959375
Hs_DPPA3_1	DPPA3	developmental pluripotency associated 3	3874	3427	20.37	18.12	2591	2391	74.84	18.57	4499	-3.10237	0.000959897
Hs_FLJ25715_1			2104	1325	27.19	0.68	2062	785	75.85	2.04	4519	-3.10076	0.000965127
Hs_DKFZp686L1818_2	TMPRSS11B	transmembrane protease, serine 11B	2717	2742	19.65	26.77	3394	3555	61.43	58.99	4523	-3.10044	0.000966177
Hs_FLJ35773_1	FLJ35773	hypothetical protein FLJ35773	598	1845	30.77	12.85	426	964	59.39	58.3	4524	-3.10036	0.000966439
Hs_CYHR1_1	CYHR1	cysteine/histidine-rich 1	851	2281	0.59	46.65	974	2411	20.12	39.98	4547	-3.09851	0.000972495
Hs_LOC285176_12			2352	1389	38.35	4.46	1224	742	64.46	0.54	4583	-3.09561	0.000982043
Hs_CTAGE5_1	CTAGE5	CTAGE family, member 5	3006	1830	33.17	9.89	2723	1780	66.47	39.72	4621	-3.09255	0.000992214
Hs_NYD-SP11_1	WDR87	WD repeat domain 87	2045	821	31.3	6.94	1127	913	70.28	38.99	4644	-3.0907	0.000998418
Hs_LOC440362_1			2369	1012	13.51	31.62	1997	861	46.17	68.18	4673	-3.08837	0.00100629
Hs_RPS14_1	RPS14	ribosomal protein S14	1126	592	11.19	36.82	751	451	53.4	57.87	4682	-3.08765	0.00100875
Hs_MGC15875_6	AGXT2L2	alanine-glyoxylate aminotransferase 2-like 2	533	1564	2.06	38.94	905	2020	45.08	61.83	4693	-3.08676	0.00101175
Hs_LOC392528_1	LOC392528	hypothetical LOC392528	1159	742	11.82	2.16	1210	632	58.43	76.74	4694	-3.08668	0.00101203
Hs_KIAA1804_5	KIAA1804	mixed lineage kinase 4	3287	2082	33.07	24.16	2855	2097	50.72	51.22	4747	-3.08242	0.00102664
Hs_EPS8L3_3	EPS8L3	EPS8-like 3	1785	1074	15.46	16.85	3000	1722	26.5	77.76	4755	-3.08177	0.00102886
Hs_SIT_1	SIT1	signaling threshold regulating transmembrane adaptor 1	1010	666	3.37	17.72	1376	686	20.93	79.3	4801	-3.07807	0.00104172
Hs_DEPC-1_7	ALKBH3	alkB, alkylation repair homolog 3 (E. coli)	2490	1527	28.71	20.43	3579	1880	49.26	67.18	4849	-3.07421	0.0010553
Hs_GALK2_4	GALK2	galactokinase 2	452	2819	8.41	41.36	1787	2482	37.77	59.15	4854	-3.07381	0.00105673
Hs_LOC441799_1			1807	1200	43.05	7.08	1525	1096	53.38	16.79	4873	-3.07228	0.00106215
Hs_ADFP_6	ADFP	adipose differentiation-related protein	2271	3165	35.01	17.22	1556	2260	64.46	35.71	4951	-3.066	0.0010847
Hs_TRAPPC1_1	TRAPPC1	trafficking protein particle complex 1	2997	1351	27.26	29.61	2557	1352	48.46	62.06	5055	-3.05764	0.00111545
Hs_SBF1_5	SBF1	SET binding factor 1	1511	1222	33.95	12.77	1619	1807	68.99	39.96	5085	-3.05522	0.00112446
Hs_LOC389428_1			2754	1257	11.15	28.48	1788	598	32.83	75.92	5087	-3.05506	0.00112506
Hs_C19orf26_1			2443	2533	14.12	15.24	1893	1819	63.97	74.27	5099	-3.0541	0.00112869
Hs_OVOS2_1	OVOS2	ovostatin 2	1380	1408	11.16	33.59	636	1402	8.96	74.68	5151	-3.04991	0.00114453
Hs_FUK_5	FUK	fucokinase	2102	1953	8.71	32.67	2071	1745	21.49	75.19	5183	-3.04734	0.00115438
Hs_GSTK1_1	GSTK1	glutathione S-transferase kappa 1	4112	1208	25.32	15.07	3301	1553	64.1	69.03	5218	-3.04452	0.00116524
Hs_RPS23_1	RPS23	ribosomal protein S23	1530	834	31.24	2.52	1315	401	76.73	2.49	5228	-3.04372	0.00116836
Hs_DDC_1	DDC	dopa decarboxylase (aromatic L-amino acid decarboxylase)	757	955	23.51	14.76	901	1072	71.14	63.34	5236	-3.04308	0.00117086
Hs_LEP_2	LEP	leptin (obesity homolog, mouse)	459	619	2.61	34.41	1029	755	11.66	75.63	5238	-3.04292	0.00117149
Hs_PF6_1	SPAG17	sperm associated antigen 17	2727	2378	27.14	20.73	2019	1491	69.14	56.14	5255	-3.04155	0.00117683
Hs_SKP1A_9	SKP1	S-phase kinase-associated protein 1	3213	1660	36.13	31.08	3446	2741	42.46	39.62	5258	-3.04131	0.00117777
Hs_FLJ20309_1	FLJ20309	hypothetical protein FLJ20309	3365	2700	33.37	29.67	2838	2452	51.09	49.76	5276	-3.03986	0.00118345
Hs_PKIG_8	PKIG	protein kinase (cAMP-dependent, catalytic) inhibitor gamma	2843	2496	40.77	18.03	2415	2320	57.1	33.41	5325	-3.03592	0.00119903
Hs_LOC401147_1			2187	3230	12.16	42.72	1815	2739	24.35	64.44	5327	-3.03576	0.00119967
Hs_AGRP_4	AGRP	agouti related protein homolog (mouse)	2688	1620	16.67	15.49	2293	1838	77.67	51.69	5363	-3.03286	0.00121124
Hs_LOC400368_1			1662	1863	2.23	21.04	819	1407	16.73	80.67	5368	-3.03246	0.00121286
Hs_DKFZp451J0118_2	TXLNA	taxilin alpha	1840	482	17.34	18.46	1242	848	68.76	70.87	5395	-3.03028	0.00122162
Hs_DAPK1_5	DAPK1	death-associated protein kinase 1	1515	2466	20.33	44.97	2095	3660	35.66	46.5	5447	-3.0261	0.00123865
Hs_ALS4_1	SETX	senataxin	2689	601	39.53	1.5	2610	728	71.53	4.4	5463	-3.02481	0.00124393
Hs_PLP1_3	PLP1	proteolipid protein 1 (Pelizaeus-Merzbacher disease, spastic paraplegia 2, uncomplicated)	2584	2112	41.02	14.58	1094	1510	56.31	47.75	5479	-3.02353	0.00124923
Hs_LRRC2_3	LRRC2	leucine rich repeat containing 2	3034	2730	19.12	39.08	3963	3359	29.93	67.13	5479	-3.02353	0.00124923
Hs_IGSF6_3	IGSF6	immunoglobulin superfamily, member 6	678	2174	21.39	37.95	727	2206	64.1	42.11	5487	-3.02288	0.00125189
Hs_BRUNOL4_1	BRUNOL4	bruno-like 4, RNA binding protein (Drosophila)	1624	2282	1.17	35.45	1466	1965	12.82	76.39	5496	-3.02216	0.00125489
Hs_TXNRD1_1	TXNRD1	thioredoxin reductase 1	1392	2169	2.16	23.79	1304	2351	15.34	80.6	5522	-3.02007	0.00126359
Hs_HTR1E_1	HTR1E	5-hydroxytryptamine (serotonin) receptor 1E	1689	918	47.78	7.95	2565	1427	45.77	20.46	5524	-3.01991	0.00126426
Hs_LOC440464_1	CCDC40	coiled-coil domain containing 40	3981	1638	13.77	17.4	1581	1081	56.74	77.98	5558	-3.01717	0.00127573
Hs_WFS1_3	WFS1	Wolfram syndrome 1 (wolframin)	3075	2557	28.81	13.65	2185	1666	74.19	51.26	5565	-3.01661	0.0012781
Hs_CXorf26_1	CXorf26	chromosome X open reading frame 26	2588	783	39.64	19.03	2030	819	64.09	29.06	5599	-3.01387	0.00128968
Hs_FLJ44186_8	KLRG2	killer cell lectin-like receptor subfamily G, member 2	711	668	33.9	8.68	1085	2219	66.91	62.82	5639	-3.01066	0.00130342
Hs_LOC402367_1			584	1422	16.44	25.18	664	1412	72.89	63.74	5643	-3.01033	0.00130481
Hs_RPL23_1	RPL23	ribosomal protein L23	1400	1310	12.29	16.64	813	911	77.74	60.7	5650	-3.00977	0.00130723
Hs_LOC343578_1			2216	2318	29.15	10.61	1439	1410	73.66	58.72	5715	-3.00454	0.00132991
Hs_PROM1_3	PROM1	prominin 1	2292	2399	20.59	38.64	2899	2520	51.47	63.69	5730	-3.00333	0.00133519
Hs_TBX10_1	TBX10	T-box 10	4136	983	19.68	28.28	3447	720	52.71	74.44	5751	-3.00164	0.00134263
Hs_SRPK2_8	SRPK2	SFRS protein kinase 2	1642	1841	18.45	45.52	2345	2166	36.93	55.49	5757	-3.00116	0.00134476
Hs_dJ612B15.1_1	RPL17	ribosomal protein L17	1050	955	1.9	50.89	664	576	9.64	57.64	5789	-2.99859	0.00135617
Hs_MAP3K3_5	MAP3K3	mitogen-activated protein kinase kinase kinase 3	2763	2030	27.18	37.78	3016	2327	31.6	64.5	5793	-2.99827	0.0013576
Hs_LOC442045_1			1227	461	11.33	14.53	1384	1092	73.05	73.17	5802	-2.99754	0.00136083
Hs_ATP1B1_3	ATP1B1	ATPase, Na+/K+ transporting, beta 1 polypeptide	2050	2590	17.85	42.12	1750	2274	10.91	69.22	5854	-2.99336	0.00137963
Hs_C1orf9_1	C1orf9	chromosome 1 open reading frame 9	2903	2360	17.26	32.58	2210	1599	43.21	75.05	5856	-2.9932	0.00138035
Hs_ADRBK1_1	ADRBK1	adrenergic, beta, receptor kinase 1	2021	1422	25.68	27.5	2405	2029	72.52	50.47	5861	-2.9928	0.00138217
Hs_MDM2_9	MDM2	Mdm2, transformed 3T3 cell double minute 2, p53 binding protein (mouse)	561	642	3.92	42.21	647	731	25.35	72.23	5871	-2.99199	0.00138582
Hs_TM7SF3_6	TM7SF3	transmembrane 7 superfamily member 3	3418	1858	44.44	19.38	4379	2779	48.09	43.97	5875	-2.99167	0.00138728
Hs_KIAA0103_1	TTC35	tetratricopeptide repeat domain 35	2509	3531	14.75	32.12	1964	3018	34.01	76.97	5880	-2.99127	0.00138911
Hs_LOC391770_1			817	1364	1.71	25.22	1079	1179	53.2	79.13	5887	-2.9907	0.00139168
Hs_TNIP1_1	TNIP1	TNFAIP3 interacting protein 1	1995	2086	23.86	30.15	1679	1642	48.42	73.08	5889	-2.99054	0.00139241
Hs_CDK2_4	CDK2	cyclin-dependent kinase 2	1479	417	42.06	20.62	1908	747	59.91	35.07	5907	-2.98909	0.00139903
Hs_PON1_3	PON1	paraoxonase 1	3164	1545	49.15	12.3	3745	2347	46.97	15.55	5913	-2.98861	0.00140124
Hs_SEC24B_1	SEC24B	SEC24 related gene family, member B (S. cerevisiae)	2024	592	7.41	29.73	1680	510	38.04	78.82	5931	-2.98716	0.00140789
Hs_LOC284352_1			2339	1891	35.27	20.52	1409	1384	63.73	60.84	5961	-2.98475	0.00141905
Hs_OR51V1_1	OR51V1	olfactory receptor, family 51, subfamily V, member 1	3369	939	14.37	32.37	2500	517	50.88	75.44	5966	-2.98435	0.00142092
Hs_MRPL24_1	MRPL24	mitochondrial ribosomal protein L24	2473	1572	21.51	31.36	1761	1670	42.65	74.91	5970	-2.98403	0.00142241
Hs_FOXD2_4	FOXD2	forkhead box D2	2640	814	45.95	4.3	2076	903	62.43	29.57	5973	-2.98379	0.00142353
Hs_RFC2_3	RFC2	replication factor C (activator 1) 2, 40kDa	880	2446	37.5	16.8	943	2461	63.31	59.81	5981	-2.98314	0.00142653
Hs_PRLHR_1	PRLHR	prolactin releasing hormone receptor	907	2830	9.7	47.07	1153	3248	58.8	45.63	5989	-2.9825	0.00142953
Hs_CKM_2	CKM	creatine kinase, muscle	2473	2175	24.38	38.94	2746	2479	46.36	64.06	5994	-2.9821	0.00143141
Hs_SPINK6_1	SPINK6	serine peptidase inhibitor, Kazal type 6	4249	1269	36.76	10.32	3682	1187	75.39	13.06	6015	-2.98041	0.00143933
Hs_EMR3_5	EMR3	egf-like module containing, mucin-like, hormone receptor-like 3	2534	1902	35.79	28.6	3853	2675	52.4	60.49	6032	-2.97904	0.00144577
Hs_KIAA1957_1	FAM148C	family with sequence similarity 148, member C	4057	4206	27.06	18.5	2340	2865	76.2	52.01	6048	-2.97775	0.00145186
Hs_LOC283412_1	RPL29	ribosomal protein L29	2298	2694	21.98	26.76	1711	1733	72.06	63.88	6067	-2.97622	0.00145911
Hs_ENPP3_6	ENPP3	ectonucleotide pyrophosphatase/phosphodiesterase 3	3243	2151	34.44	30.08	3799	2085	62.33	51.99	6156	-2.96906	0.00149355
Hs_LOC401052_1	LOC401052	hypothetical LOC401052	1599	1460	36.65	23.08	1404	1369	64.6	55.81	6161	-2.96866	0.0014955
Hs_ADRB2_6	ADRB2	adrenergic, beta-2-, receptor, surface	2690	2281	31.64	39.94	3831	3145	40.67	54.12	6171	-2.96786	0.00149942
Hs_FLJ12505_1	VASH2	vasohibin 2	776	2440	8.25	46.35	891	1420	40.18	66.62	6202	-2.96536	0.00151163
Hs_KRTAP5-11_1	KRTAP5-11	keratin associated protein 5-11	3533	2811	2.97	41.73	2274	1741	10.99	75.53	6210	-2.96472	0.0015148
Hs_MGC35308_1	PRR18	proline rich region 18	1960	3627	21.68	18.72	1657	3074	58.06	78.07	6223	-2.96367	0.00151996
Hs_WDR7_1	WDR7	WD repeat domain 7	3620	1607	11.66	21.03	2950	1290	51.83	80.62	6260	-2.9607	0.00153472
Hs_WBSCR23_1			3348	1013	36.05	14.71	2443	503	76.26	12.72	6269	-2.95997	0.00153833
Hs_FRAS1_1	FRAS1	Fraser syndrome 1	3383	2499	25.01	24.69	3051	2040	63.68	72.99	6270	-2.95989	0.00153874
Hs_GOLPH2_1	GOLM1	golgi membrane protein 1	3186	2453	42.59	7.87	2668	1493	66.98	49.03	6283	-2.95885	0.00154397
Hs_ZNF582_1	ZNF582	zinc finger protein 582	2098	2605	29.74	9.79	1488	1141	76.14	59.95	6294	-2.95796	0.00154841
Hs_PPM2C_6	PPM2C	protein phosphatase 2C, magnesium-dependent, catalytic subunit	3281	1462	48.52	19.9	3810	2255	49.63	19.29	6314	-2.95635	0.00155651
Hs_ABCA7_2	ABCA7	ATP-binding cassette, sub-family A (ABC1), member 7	1164	3421	36.25	28.65	1490	3983	65.37	46.15	6320	-2.95587	0.00155895
Hs_TEX9_1	TEX9	testis expressed 9	3024	4149	26.95	32.1	2530	3745	63.44	65.82	6335	-2.95466	0.00156506
Hs_TAB3_5	MAP3K7IP3	mitogen-activated protein kinase kinase kinase 7 interacting protein 3	2467	2393	19.21	26.87	3223	3612	76.67	58.86	6378	-2.9512	0.00158269
Hs_SLBP_1	SLBP	stem-loop (histone) binding protein	2836	2400	33.36	26.29	1790	2194	64.64	62.94	6383	-2.9508	0.00158476
Hs_TEK_5	TEK	TEK tyrosine kinase, endothelial (venous malformations, multiple cutaneous and mucosal)	2939	476	30.21	44.54	2317	413	44.76	41.16	6395	-2.94984	0.00158972
Hs_SH2D4B_1	SH2D4B	SH2 domain containing 4B	3796	3866	17.1	39.16	3325	3257	50.32	72.24	6415	-2.94823	0.00159801
Hs_LOC151760_1			2500	2885	20.88	28.77	1823	2118	44.93	78	6437	-2.94646	0.00160719
Hs_LANCL1_5	LANCL1	LanC lantibiotic synthetase component C-like 1 (bacterial)	1666	3029	35.23	33.71	2443	4063	61.2	47.01	6442	-2.94605	0.00160928
Hs_WASPIP_1	WIPF1	WAS/WASL interacting protein family, member 1	2875	738	42.4	30.89	1911	695	31.19	54.53	6486	-2.94251	0.00162779
Hs_LOC440543_1	LOC729957	hypothetical protein LOC729957	2458	940	27.87	37.23	3162	1002	49.11	67.96	6501	-2.94131	0.00163415
Hs_SNAI3_1	SNAI3	snail homolog 3 (Drosophila)	2228	3451	25.72	24.54	1793	2334	53.76	76.86	6505	-2.94099	0.00163585
Hs_CDKN1C_5	CDKN1C	cyclin-dependent kinase inhibitor 1C (p57, Kip2)	3387	1068	41.19	19.01	4026	1843	68.23	43.79	6515	-2.94018	0.0016401
Hs_LSAMP_1	LSAMP	limbic system-associated membrane protein	2399	1932	39.68	25.98	2382	1576	63.64	49.56	6515	-2.94018	0.0016401
Hs_HIST1H2BE_1	HIST1H2BE	histone cluster 1, H2be	1512	1399	16.53	41.53	1073	903	35.69	73.31	6522	-2.93962	0.00164308
Hs_LOC285344_1			1438	3803	8.69	35.97	870	2320	60.23	74.74	6556	-2.93688	0.00165765
Hs_IL10RB_6	IL10RB	interleukin 10 receptor, beta	2478	1525	38.14	0.46	1854	1299	78.32	13.09	6574	-2.93543	0.0016654
Hs_LOC389904_1			1365	1221	34.8	3.36	559	536	77.46	48.88	6580	-2.93495	0.00166799
Hs_AVPR1A_1	AVPR1A	arginine vasopressin receptor 1A	3306	2385	33.91	35.51	4168	3354	53.69	60.38	6596	-2.93367	0.00167493
Hs_LOC441389_1			2858	544	10.78	20.22	1952	501	24.39	83.03	6600	-2.93334	0.00167666
Hs_SLC25A29_4	SLC25A29	solute carrier family 25, member 29	963	1121	17.96	17.66	433	1356	75.98	71.61	6610	-2.93254	0.00168101
Hs_FLJ46358_1			3905	2025	34.08	8.94	3342	1899	77.11	50.97	6613	-2.9323	0.00168232
Hs_DUOX2_1	DUOX2	dual oxidase 2	3043	1225	39.53	21.22	3480	1400	70.14	44.64	6622	-2.93157	0.00168625
Hs_TMEM87B_1	TMEM87B	transmembrane protein 87B	3200	2724	31.38	33.48	4198	3517	66.89	55.44	6651	-2.92924	0.00169896
Hs_LOC390827_1			2164	1063	35.03	7.53	1423	725	79.13	19.17	6664	-2.92819	0.00170468
Hs_LOC338598_1	LOC338598	hypothetical LOC338598	2505	1503	21.68	19.63	1792	1964	43.02	81.26	6712	-2.92433	0.00172598
Hs_LOC391144_1			816	2062	29.04	10.28	539	2218	51.39	79.8	6728	-2.92305	0.00173313
Hs_RWDD1_1	RWDD1	RWD domain containing 1	1439	3521	34.89	10.05	1431	2706	78.06	41.28	6739	-2.92216	0.00173806
Hs_LOC340268_6	tcag7.893	hypothetical gene supported by AB033109; AY101765; NM_015692	4186	2811	21.33	22.48	2122	1858	58.34	79.39	6816	-2.91597	0.00177294
Hs_C20orf17_1	TSHZ2	teashirt zinc finger homeobox 2	1763	1140	47.14	19.65	571	779	54.64	50.19	6833	-2.9146	0.00178073
Hs_RPL14L_1	RPL14L	ribosomal protein L14-like	1035	1211	58.07	4.05	774	579	17.7	10.36	6847	-2.91347	0.00178717
Hs_LOC338731_1			2103	1055	27.53	24.36	1449	611	77.29	55.32	6868	-2.91178	0.00179686
Hs_RPL23AP2_1			1006	688	39.07	1.31	914	744	78.77	5.38	6869	-2.9117	0.00179732
Hs_SLIT3_4	SLIT3	slit homolog 3 (Drosophila)	3899	1223	42.22	15.62	3107	1145	71.55	43.23	6909	-2.90848	0.00181593
Hs_EPHB2_9	EPHB2	EPH receptor B2	1611	1212	22.91	41.83	2054	1461	66.41	56.95	6910	-2.9084	0.00181639
Hs_ANGPT4_2	ANGPT4	angiopoietin 4	2217	1652	31.71	15.56	1683	1474	75.04	65.26	6929	-2.90688	0.00182529
Hs_LOC441375_1			1638	1238	14.53	43.7	1249	1320	34.99	74.7	6948	-2.90535	0.00183423
Hs_FNDC3B_5	FNDC3B	fibronectin type III domain containing 3B	1757	1956	24.76	10.63	1407	1564	75.2	73.47	6951	-2.90511	0.00183565
Hs_PRPS1_3	PRPS1	phosphoribosyl pyrophosphate synthetase 1	1067	1481	37.58	11.21	1756	2319	78.42	21.09	6951	-2.90511	0.00183565
Hs_ARL2L1_1	ARL13B	ADP-ribosylation factor-like 13B	2719	3409	23.02	31.89	1293	1916	69.14	70.51	6952	-2.90503	0.00183612
Hs_LOC387845_1			2804	3919	22.57	27.63	1880	1874	78.56	54.11	6960	-2.90438	0.0018399
Hs_SLC4A5_1	SLC4A5	solute carrier family 4, sodium bicarbonate cotransporter, member 5	3491	1494	22.37	12.58	2657	1173	81.26	58.65	6968	-2.90374	0.00184368
Hs_SFPQ_2	SFPQ	splicing factor proline/glutamine-rich (polypyrimidine tract binding protein associated)	1715	699	39.01	2.58	1169	445	76.65	50.11	7015	-2.89996	0.00186607
Hs_HES2_1			2695	1274	29.57	27.55	2113	1419	74.82	58.99	7020	-2.89955	0.00186847
Hs_GPR52_8	GPR52	G protein-coupled receptor 52	2446	1361	20.69	25.86	2844	1636	79.78	54.77	7028	-2.89891	0.00187231
Hs_APC_6	APC	adenomatosis polyposis coli	2164	1758	42.51	18.2	2602	2195	72.29	36.9	7053	-2.8969	0.00188435
Hs_CREB1_3	CREB1	cAMP responsive element binding protein 1	1404	2576	25.64	30.43	1461	2808	70.02	69.59	7061	-2.89626	0.00188822
Hs_PRF1_1	PRF1	perforin 1 (pore forming protein)	1605	2385	27.41	29.6	1864	3002	78.76	27.68	7068	-2.89569	0.00189161
Hs_TIMM22_1	TIMM22	translocase of inner mitochondrial membrane 22 homolog (yeast)	1888	1975	39.51	25.47	1963	2055	71.17	45.89	7093	-2.89368	0.00190377
Hs_ZNF277_1	ZNF277	zinc finger protein 277	3588	1472	45.9	26.9	2646	1874	58.39	42.74	7106	-2.89264	0.00191012
Hs_SLC43A1_1	SLC43A1	solute carrier family 43, member 1	2843	799	46.36	1.63	2359	869	73.89	16.57	7112	-2.89215	0.00191306
Hs_LOC442118_3	ODZ3	odz, odd Oz/ten-m homolog 3 (Drosophila)	2673	1578	44.37	21.99	3245	1638	54.27	63.43	7128	-2.89087	0.00192091
Hs_LOC389024_1	LOC389024	hypothetical LOC389024	1179	642	33.42	46.26	1024	704	38.18	49.57	7147	-2.88934	0.00193027
Hs_NRP1_7	NRP1	neuropilin 1	2028	1923	19.18	46.7	2024	1788	44.61	69.02	7151	-2.88902	0.00193225
Hs_LOC401470_1	RPS26P10	ribosomal protein S26 pseudogene 10	752	460	16.36	54.13	764	426	56.54	41.55	7231	-2.88258	0.00197217
Hs_QDPR_1	QDPR	quinoid dihydropteridine reductase	2811	1046	49.06	1.15	2506	1825	71.39	24.99	7248	-2.88121	0.00198075
Hs_LOC388180_1	LOC728800	hypothetical protein LOC728800	2915	654	22.37	52.6	2107	826	42.67	54	7278	-2.8788	0.00199597
Hs_LOC440720_1			2023	885	39.4	21.02	1607	667	65.53	67.32	7293	-2.87759	0.00200362
Hs_ITGB8_3	ITGB8	integrin, beta 8	2200	4116	13.09	47.28	1999	3070	53.78	70.03	7294	-2.87751	0.00200413
Hs_CTDSPL_7	CTDSPL	CTD (carboxy-terminal domain, RNA polymerase II, polypeptide A) small phosphatase-like	1588	2401	15.87	55.06	2356	3342	30.73	59.25	7298	-2.87719	0.00200617
Hs_HTR3C_4	HTR3C	5-hydroxytryptamine (serotonin) receptor 3, family member C	2104	2389	24.14	42.65	2170	3154	70.37	50.25	7299	-2.87711	0.00200668
Hs_LOC387601_1	UST6	solute carrier family 22, member 25	1242	2682	18.52	34.56	1149	2184	77.2	59.07	7304	-2.87671	0.00200924
Hs_FLJ37307_1			2160	1212	39.17	20.21	2362	1082	76.84	30.31	7359	-2.87228	0.0020376
Hs_LOC390641_1	LOC390641	similar to selenophosphate synthetase	2048	2207	36.87	8.16	1768	1764	80.32	30.16	7370	-2.8714	0.00204331
Hs_OR1S2_1	OR1S2	olfactory receptor, family 1, subfamily S, member 2	2219	1378	17.4	20.83	1339	531	42.79	83.24	7388	-2.86995	0.00205269
Hs_SLC27A4_1	SLC27A4	solute carrier family 27 (fatty acid transporter), member 4	1259	2464	36.46	27.11	1394	2135	68.87	64.45	7399	-2.86906	0.00205844
Hs_MGC40499_1	CNPY4	canopy 4 homolog (zebrafish)	4148	2270	42.07	0	3310	2016	79.52	0	7435	-2.86617	0.00207737
Hs_RPL10A_2	RPL10A	ribosomal protein L10a	1468	1069	58.04	10.01	1148	780	34.93	31.03	7452	-2.8648	0.00208636
Hs_ZIC2_1	ZIC2	Zic family member 2 (odd-paired homolog, Drosophila)	2744	1487	29.92	28.51	2232	1541	66.94	73.2	7455	-2.86456	0.00208795
Hs_KIAA0711_1	KBTBD11	kelch repeat and BTB (POZ) domain containing 11	3541	2266	41.06	35.44	2827	2376	64.31	36.83	7491	-2.86166	0.00210713
Hs_RKHD2_2	MEX3C	mex-3 homolog C (C. elegans)	3211	3514	26.19	39.87	2634	2655	61.47	69.53	7507	-2.86038	0.0021157
Hs_IL1RAPL1_2	IL1RAPL1	interleukin 1 receptor accessory protein-like 1	2339	2000	37.96	27.7	1962	1553	52.19	73.41	7528	-2.85869	0.002127
Hs_LOC401607_1			428	1558	2.8	46.66	667	1368	24.29	77.41	7536	-2.85804	0.00213132
Hs_CCR6_6	CCR6	chemokine (C-C motif) receptor 6	2881	1606	43.32	28.64	3842	2119	61.01	57.95	7553	-2.85667	0.00214052
Hs_WFDC6_1	WFDC6	WAP four-disulfide core domain 6	1905	3652	15.07	41.37	957	2535	68.13	70.85	7566	-2.85563	0.00214758
Hs_PLD3_1	PLD3	phospholipase D family, member 3	1825	1520	38.85	0.2	1743	1351	81.24	18.73	7599	-2.85297	0.00216561
Hs_PTMA_5	PTMA	prothymosin, alpha (gene sequence 28)	1159	2544	1.81	49.72	1588	3398	3.21	76.43	7605	-2.85249	0.0021689
Hs_CLIC5_4	CLIC5	chloride intracellular channel 5	2622	1792	17.66	48.72	2688	2010	48.4	70.4	7629	-2.85056	0.00218211
Hs_LOC440847_1			1161	1222	21.45	55.24	1177	1256	28.89	58.52	7634	-2.85016	0.00218487
Hs_PVR_3	PVR	poliovirus receptor	1831	2739	26	27.75	2887	4010	80.36	49.25	7643	-2.84943	0.00218985
Hs_LOC440526_1			2365	2157	52.6	1.44	1974	1934	71.12	0.83	7650	-2.84887	0.00219373
Hs_KRTAP4-7_1	KRTAP4-7	keratin associated protein 4-7	4011	4072	41.26	31.66	3242	3625	61.14	60.66	7693	-2.84541	0.0022177
Hs_PRKCA_3	PRKCA	protein kinase C, alpha	3070	943	30.94	28.53	3686	1285	72.49	70.04	7806	-2.83632	0.00228183
Hs_LOC58486_1			3493	3052	28	38.7	2841	2675	59.7	72.9	7828	-2.83455	0.0022945
Hs_LOC150580_1			2920	1981	25.14	20.49	2153	1597	68.18	79.52	7863	-2.83174	0.00231481
Hs_LOC441294_1	CTAGE6	CTAGE family, member 6	2955	1048	46.06	2.67	1583	881	78.02	2.72	7868	-2.83133	0.00231772
Hs_MGC88118_1	RP13-36C9.6	cancer/testis antigen CT45-5	3989	2528	25.32	50.44	2326	1116	44.97	64.96	7890	-2.82956	0.00233058
Hs_OR10A5_6	OR10A5	olfactory receptor, family 10, subfamily A, member 5	2682	658	30.39	43.62	4132	1039	43.27	71.03	7914	-2.82763	0.00234468
Hs_WRN_6	WRN	Werner syndrome	1899	3329	31.49	16.91	1995	3349	81.4	53.06	7922	-2.82699	0.0023494
Hs_BTBD8_1	BTBD8	BTB (POZ) domain containing 8	4239	747	33.03	4.95	3060	577	83.73	16.81	7926	-2.82667	0.00235176
Hs_LOC401089_1	LOC401089	FLJ43329 protein	740	1274	34.86	37.83	520	457	62.31	66.08	7955	-2.82433	0.00236895
Hs_PPP2R1B_11	PPP2R1B	protein phosphatase 2 (formerly 2A), regulatory subunit A, beta isoform	700	715	39.14	34.27	1169	1402	65.78	60.27	7979	-2.8224	0.00238326
Hs_HADH2_5	HSD17B10	hydroxysteroid (17-beta) dehydrogenase 10	4479	2906	50.48	7.4	3199	2369	74.4	6.5	7986	-2.82184	0.00238745
Hs_NT5C1A_1	NT5C1A	5'-nucleotidase, cytosolic IA	1341	2453	29.08	13.78	1285	1821	61.32	81.6	8047	-2.81693	0.00242423
Hs_FMOD_1	FMOD	fibromodulin	2480	1328	18.1	32.45	1836	995	66.01	79.1	8048	-2.81685	0.00242484
Hs_TACC3_1	TACC3	transforming, acidic coiled-coil containing protein 3	665	1554	25.56	37.97	1002	1503	61.78	75.25	8049	-2.81677	0.00242545
Hs_LOC441400_1			2092	1785	46.99	21.23	2246	2472	71.77	41.95	8065	-2.81548	0.00243519
Hs_LOC285214_1	RPL23AP2	ribosomal protein L23a pseudogene 2	1574	1510	55.15	17.28	1068	679	58.43	40.35	8077	-2.81452	0.00244251
Hs_P2RY11_2	P2RY11	purinergic receptor P2Y, G-protein coupled, 11	932	1413	11.59	48.55	1019	1740	17.96	77.7	8084	-2.81396	0.00244679
Hs_SKIP_10	SKIP	skeletal muscle and kidney enriched inositol phosphatase	2215	941	45.42	33.26	2974	1207	47.71	62.88	8116	-2.81138	0.00246646
Hs_ACSL4_4	ACSL4	acyl-CoA synthetase long-chain family member 4	2693	1467	37.32	14.38	1401	1640	74.88	70.37	8123	-2.81082	0.00247078
Hs_SLC30A1_1	SLC30A1	solute carrier family 30 (zinc transporter), member 1	2934	3687	42.43	32.55	2754	3603	67.5	52.79	8130	-2.81026	0.00247511
Hs_OR52B2_1	OR52B2	olfactory receptor, family 52, subfamily B, member 2	2454	2717	29.1	36.07	1801	1897	73.29	65.68	8134	-2.80993	0.00247759
Hs_MGC21881_1			4421	3081	26.46	30.06	3211	2069	76.61	69.26	8147	-2.80889	0.00248565
Hs_LOC441802_1	LOC729000	similar to C50F7.5	3213	894	48.12	3.24	2151	851	76.66	31.02	8147	-2.80889	0.00248565
Hs_EIF3S8_1	EIF3C	eukaryotic translation initiation factor 3, subunit C	1094	1379	53.56	27.85	566	966	21.02	57.66	8148	-2.80881	0.00248627
Hs_KCND2_3	KCND2	potassium voltage-gated channel, Shal-related subfamily, member 2	3293	2425	27.76	35.01	3138	2159	54.02	78.28	8149	-2.80873	0.00248689
Hs_P2RY1_2	P2RY1	purinergic receptor P2Y, G-protein coupled, 1	2687	2118	36.62	35.55	3414	2459	62.51	68.28	8150	-2.80865	0.00248751
Hs_DKFZp313P036_1			1571	2040	25.02	28.28	1389	1622	80.71	60.97	8212	-2.80366	0.00252632
Hs_DOT1L_3	DOT1L	DOT1-like, histone H3 methyltransferase (S. cerevisiae)	2329	1462	52.86	19.43	1367	1603	60.64	52.34	8240	-2.80141	0.00254402
Hs_OR52E8_1	OR52E8	olfactory receptor, family 52, subfamily E, member 8	2899	1282	32.46	21.68	2793	1225	72.22	75.59	8265	-2.79939	0.00255992
Hs_LOC441776_1			1243	533	54.79	2.44	932	407	70.92	21.38	8268	-2.79915	0.00256184
Hs_FLJ46838_1	FLJ46838	FLJ46838 protein	718	2397	35.79	38.3	761	2406	57.56	70.49	8273	-2.79875	0.00256503
Hs_KIAA1924_1	WDR90	WD repeat domain 90	1554	1714	43.89	30.86	788	1122	72.34	33.96	8276	-2.79851	0.00256695
Hs_LOC388734_1			2827	3269	22.14	13.86	2099	1706	51.36	84.47	8319	-2.79505	0.00259458
Hs_DGUOK_9	DGUOK	deoxyguanosine kinase	1195	776	23.1	35.7	1788	1042	80.98	45.39	8321	-2.79489	0.00259587
Hs_CNTN1_1	CNTN1	contactin 1	1939	3124	24.65	25.45	1216	2436	77.47	73.73	8327	-2.79441	0.00259975
Hs_LRIG3_1	LRIG3	leucine-rich repeats and immunoglobulin-like domains 3	2907	2637	26.04	21.35	2242	2171	81.22	66.1	8330	-2.79417	0.00260169
Hs_FUNDC2_1	FUNDC2	FUN14 domain containing 2	3727	3802	16.1	40.27	2927	2981	51.83	80.14	8364	-2.79143	0.00262378
Hs_LOC440468_1			1472	2175	21.54	34.71	1335	1760	67.42	78.07	8376	-2.79046	0.00263162
Hs_SCGB2A2_1	SCGB2A2	secretoglobin, family 2A, member 2	2628	1142	38.77	41.42	1637	1149	54.67	63.45	8377	-2.79038	0.00263227
Hs_OXCT1_1	OXCT1	3-oxoacid CoA transferase 1	2296	2547	44.29	31.29	1563	2046	71.4	40.91	8385	-2.78974	0.00263751
Hs_MAP2K6_5	MAP2K6	mitogen-activated protein kinase kinase 6	3104	3667	29.16	46.9	3531	3514	49.31	70.66	8400	-2.78853	0.00264736
Hs_OR5AR1_1	OR5AR1	olfactory receptor, family 5, subfamily AR, member 1	3120	4043	31.03	25.43	2613	2952	76.43	71.61	8414	-2.78741	0.00265658
Hs_PTOV1_5	PTOV1	prostate tumor overexpressed gene 1	1063	2981	22.58	42.57	1512	3677	73.48	65.68	8433	-2.78588	0.00266914
Hs_P2RY10_5	P2RY10	purinergic receptor P2Y, G-protein coupled, 10	2434	1559	38.29	24.37	4165	1823	69.29	73.18	8445	-2.78491	0.0026771
Hs_LOC442030_1			2533	1070	37.39	7.2	1348	1198	82.12	48.66	8450	-2.78451	0.00268042
Hs_CBR4_2	CBR4	carbonyl reductase 4	1255	2848	16.65	56.25	2083	3686	64.28	51.44	8455	-2.78411	0.00268375
Hs_MGC35033_1	C12orf54	chromosome 12 open reading frame 54	1410	1804	37.09	16.8	1253	1361	81.72	41.95	8462	-2.78355	0.00268841
Hs_UGT2B11_1	UGT2B11	UDP glucuronosyltransferase 2 family, polypeptide B11	1817	4090	1.1	27.53	1302	2685	14.13	85.7	8495	-2.78089	0.00271049
Hs_CRYBB3_1	CRYBB3	crystallin, beta B3	1028	1432	29.38	27.09	1133	1271	81.55	54.37	8496	-2.78081	0.00271116
Hs_CXXC5_1			3069	1504	54.02	30.59	2162	984	56.43	25	8540	-2.77727	0.00274087
Hs_THEG_1	THEG	Theg homolog (mouse)	1520	1782	19.41	32.32	1542	1483	60.96	81.52	8542	-2.77711	0.00274223
Hs_MAPK6_5	MAPK6	mitogen-activated protein kinase 6	2500	2958	20.8	48.75	2828	3047	61.49	70.96	8569	-2.77494	0.00276061
Hs_STAF42_1	TADA1L	transcriptional adaptor 1 (HFI1 homolog, yeast)-like	3128	3630	18.41	34.88	2470	2868	75.91	74.3	8572	-2.7747	0.00276266
Hs_ATP6V0B_1	ATP6V0B	ATPase, H+ transporting, lysosomal 21kDa, V0 subunit b	878	599	28.02	36.06	684	526	75.29	67.87	8576	-2.77438	0.00276539
Hs_LOC340260_1			3018	2105	38.83	13.35	1684	1394	42.1	81.78	8612	-2.77148	0.00279011
Hs_PTX1_1	ERGIC2	ERGIC and golgi 2	2898	2077	55.24	11.7	2562	1638	68.54	39.8	8618	-2.771	0.00279425
Hs_LOC389281_1	LOC729915	similar to Nuclear envelope pore membrane protein POM 121 (Pore membrane protein of 121 kDa) (P145)	3844	3643	49.25	24.4	2404	1944	69.18	50.57	8627	-2.77027	0.00280047
Hs_FOXD4L2_1	FOXD4L2	FOXD4-like 2	2655	4009	9.94	50.94	1561	2523	33.18	77.84	8633	-2.76979	0.00280463
Hs_PDGFRL_1	PDGFRL	platelet-derived growth factor receptor-like	1038	2413	52.22	23.37	478	1435	21.13	71.08	8636	-2.76955	0.00280671
Hs_MRPL37_1	MRPL37	mitochondrial ribosomal protein L37	1777	1802	56.16	23.92	1483	1787	59.34	32.57	8636	-2.76955	0.00280671
Hs_EDG1_1	EDG1	endothelial differentiation, sphingolipid G-protein-coupled receptor, 1	2524	2193	44.29	32.19	3283	2749	68.32	56.71	8654	-2.7681	0.00281921
Hs_LOC442466_1			1207	2735	26.1	29.58	832	1854	63.82	80.58	8660	-2.76762	0.00282339
Hs_SURF4_1	SURF4	surfeit 4	3939	813	44.66	23.74	3224	569	77.02	38.31	8675	-2.76641	0.00283386
Hs_POU6F2_1	POU6F2	POU class 6 homeobox 2	1942	2748	26.31	30.24	1986	1958	78.95	68.28	8676	-2.76633	0.00283456
Hs_OR10A6_1	OR10A6	olfactory receptor, family 10, subfamily A, member 6	2764	3952	24.93	27.45	2272	2475	75.92	76.24	8683	-2.76577	0.00283946
Hs_EPHA1_2	EPHA1	EPH receptor A1	2423	1682	27.65	52.44	2927	2375	48.82	66.23	8685	-2.76561	0.00284086
Hs_LOC389777_1			1050	700	28.19	42.43	1052	995	58.65	75.08	8711	-2.76351	0.00285913
Hs_LOC283547_1			2193	420	36.71	37.14	2283	642	59.53	72.74	8715	-2.76319	0.00286195
Hs_NUP210_1	NUP210	nucleoporin 210kDa	2899	2047	42.12	9.33	2543	1992	79.51	55.77	8718	-2.76295	0.00286407
Hs_LOC284441_1			4571	1964	22.21	28	2974	1919	79.79	71.96	8722	-2.76263	0.00286689
Hs_DGCR14_1	DGCR14	DiGeorge syndrome critical region gene 14	3098	1100	49.9	8.45	2005	1035	77.51	22.8	8748	-2.76054	0.00288531
Hs_LOC441663_1			738	1409	21.54	44.14	665	1217	56.39	77.49	8749	-2.76046	0.00288603
Hs_UHRF1_3	UHRF1	ubiquitin-like, containing PHD and RING finger domains, 1	1502	1598	15.38	42.62	1826	1593	74.42	71.81	8761	-2.75949	0.00289457
Hs_STATIP1_1	ELP2	elongation protein 2 homolog (S. cerevisiae)	2900	2445	29.93	36.81	2613	2154	60.16	77.86	8866	-2.75104	0.00297028
Hs_MRPS21_1	MRPS21	mitochondrial ribosomal protein S21	2319	1746	34.5	20.9	1918	1032	82.79	45.93	8880	-2.74992	0.00298051
Hs_FLJ13305_1			4344	3093	36.21	31.3	2898	2184	72.39	70.83	8883	-2.74968	0.0029827
Hs_NOL7_1	NOL7	nucleolar protein 7, 27kDa	1410	999	61.35	8.91	1105	908	46.33	52.75	8910	-2.7475	0.00300253
Hs_ITR_5	GPR180	G protein-coupled receptor 180	2476	3060	17	58.37	1664	2094	32.51	69.91	8911	-2.74742	0.00300327
Hs_LOC389748_1			3431	4264	24.4	25.47	1705	2615	84.34	51.24	8936	-2.74541	0.00302174
Hs_GPR31_5	GPR31	G protein-coupled receptor 31	1736	1983	41.13	31.27	1874	2381	71.72	65.06	8958	-2.74364	0.00303808
Hs_KLK10_1	KLK10	kallikrein-related peptidase 10	2193	1811	47.06	34.35	2778	2230	63.46	56.64	8959	-2.74356	0.00303882
Hs_PDE6H_1	PDE6H	phosphodiesterase 6H, cGMP-specific, cone, gamma	1760	2684	5.57	38.41	1564	1964	57.74	82.59	8960	-2.74348	0.00303957
Hs_LOC400701_1			1259	1470	35.66	25.03	1249	1049	77.74	68.45	8960	-2.74348	0.00303957
Hs_TAS2R1_5	TAS2R1	taste receptor, type 2, member 1	2506	3699	24.98	57.96	2800	4405	49.96	58.57	8969	-2.74276	0.00304628
Hs_MDS009_1	DTWD1	DTW domain containing 1	4233	1260	46.09	27.54	4195	1219	72.99	54.55	8984	-2.74155	0.00305749
Hs_DEF6_3	DEF6	differentially expressed in FDCP 6 homolog (mouse)	978	3565	16.16	22.05	1358	3956	82.47	73.91	9000	-2.74026	0.00306949
Hs_CABP7_1	CABP7	calcium binding protein 7	951	1793	32.49	22.53	475	1299	59.79	81.91	9006	-2.73978	0.003074
Hs_SGCB_4	SGCB	sarcoglycan, beta (43kDa dystrophin-associated glycoprotein)	1456	1383	23.08	43.17	1305	1374	62.22	77.07	9012	-2.7393	0.00307852
Hs_FBXL14_2	FBXL14	F-box and leucine-rich repeat protein 14	1957	4127	13.69	52.9	1134	3244	30.95	77.47	9015	-2.73906	0.00308078
Hs_OR10G4_1	OR10G4	olfactory receptor, family 10, subfamily G, member 4	2243	3658	21	46.01	1682	2378	47.98	78.72	9016	-2.73898	0.00308153
Hs_CASP2_2	CASP2	caspase 2, apoptosis-related cysteine peptidase (neural precursor cell expressed, developmentally down-regulated 2)	2547	2457	30.98	23.69	2506	2306	71.31	79.4	9025	-2.73825	0.00308833
Hs_NRP2_5	NRP2	neuropilin 2	2127	1565	48.9	11.25	2228	1791	78.86	20.32	9041	-2.73697	0.00310044
Hs_DEFB123_1	DEFB123	defensin, beta 123	2183	2299	47.05	16.01	1754	1399	72.98	66.12	9071	-2.73455	0.00312326
Hs_LOC157697_1	ERICH1	glutamate-rich 1	3202	1134	20.05	50.62	2458	832	50.41	76.08	9118	-2.73077	0.00315931
Hs_LOC401215_1			1142	1121	48.34	14.45	1058	852	65.22	72.77	9121	-2.73053	0.00316163
Hs_TRPC6_3	TRPC6	transient receptor potential cation channel, subfamily C, member 6	2934	1574	37.7	28.4	2189	1427	76.38	67.27	9123	-2.73037	0.00316317
Hs_ZNF311_1	ZNF311	zinc finger protein 311	3884	1155	41.63	17.06	2934	1209	82.24	24.9	9134	-2.72948	0.00317167
Hs_SLC20A1_2	SLC20A1	solute carrier family 20 (phosphate transporter), member 1	1533	1369	18.98	19.5	1212	1115	43.89	85.92	9158	-2.72755	0.0031903
Hs_RWDD3_1	RWDD3	RWD domain containing 3	1839	3163	28.17	51.31	1877	2698	54.56	70.09	9161	-2.72731	0.00319263
Hs_BTNL8_2	BTNL8	butyrophilin-like 8	2446	1292	29.64	53.1	3066	1437	53.69	65.83	9178	-2.72594	0.00320589
Hs_PTPN13_6	PTPN13	protein tyrosine phosphatase, non-receptor type 13 (APO-1/CD95 (Fas)-associated phosphatase)	2517	2117	35.12	42.84	3146	2969	57.6	72.89	9181	-2.7257	0.00320823
Hs_HDCMA18P_1	LARP7	La ribonucleoprotein domain family, member 7	2022	1800	15.73	52.17	1856	1636	39.92	77.75	9206	-2.72369	0.00322784
Hs_ITPA_7	ITPA	inosine triphosphatase (nucleoside triphosphate pyrophosphatase)	742	2231	51.89	15.28	822	2458	68.98	64.24	9209	-2.72345	0.0032302
Hs_LOC340156_4	RP11-145H9.1	hypothetical protein LOC340156	2369	1548	38.71	43.6	2730	2401	70.77	48.31	9211	-2.72329	0.00323177
Hs_PNPO_1	PNPO	pyridoxamine 5'-phosphate oxidase	2135	1129	47.87	40.3	1210	819	44.13	61.42	9266	-2.71886	0.00327532
Hs_TRAPPC5_1	TRAPPC5	trafficking protein particle complex 5	2237	2881	16.36	29.23	1648	1522	46.24	85.09	9270	-2.71854	0.00327851
Hs_PSMC6_1	PSMC6	proteasome (prosome, macropain) 26S subunit, ATPase, 6	901	1082	19.98	43.07	1115	801	61.52	79.28	9284	-2.71742	0.00328969
Hs_CHRD_1	CHRD	chordin	2626	2845	30.54	32.86	2019	2248	77.46	70.73	9288	-2.71709	0.00329289
Hs_KIAA0494_1	KIAA0494	KIAA0494	3311	3441	39.05	31.68	2787	3048	64.44	75.79	9311	-2.71524	0.00331134
Hs_OR9G4_1	OR9G4	olfactory receptor, family 9, subfamily G, member 4	2020	2885	24.65	29.32	1720	2085	34.88	84.6	9326	-2.71404	0.00332343
Hs_STI2_1	TTC21A	tetratricopeptide repeat domain 21A	3878	2246	13.33	37.31	2885	1880	62.56	82.5	9332	-2.71356	0.00332827
Hs_MGC17299_1	TMEM125	transmembrane protein 125	4094	1738	34.61	17.03	3139	1160	83.88	51.81	9339	-2.71299	0.00333394
Hs_ZNF227_1	ZNF227	zinc finger protein 227	2901	688	52.33	29.36	1995	816	70.38	35.05	9358	-2.71146	0.00334935
Hs_LOC388564_1	LOC388564	hypothetical gene supported by BC052596	2173	2466	10.03	41.08	1528	1304	35.8	83.74	9361	-2.71122	0.00335178
Hs_CDC37_1	CDC37	cell division cycle 37 homolog (S. cerevisiae)	1487	3365	19.44	52.04	1465	2572	69.56	67.5	9373	-2.71026	0.00336156
Hs_BMP2KL_1	BMP2KL	BMP2 inducible kinase-like	2400	2486	16.17	32.26	1581	1913	78.75	77.1	9429	-2.70575	0.0034075
Hs_KCNK1_4	KCNK1	potassium channel, subfamily K, member 1	2883	2517	38.15	22.84	2533	2320	75.56	74.22	9432	-2.70551	0.00340998
Hs_AHCYL1_1	AHCYL1	S-adenosylhomocysteine hydrolase-like 1	2369	2308	43.69	21.36	2123	1869	72.54	72.23	9433	-2.70543	0.0034108
Hs_KRTHA1_1	KRT31	keratin 31	2478	2176	44.83	39.57	2286	1534	64.83	58.6	9440	-2.70487	0.00341659
Hs_ESSPL_3	ESSPL	epidermis-specific serine protease-like protein	1759	2398	12	53.96	1977	3043	24.33	79.07	9468	-2.70261	0.00343983
Hs_FLJ11280_1	FAM63A	family with sequence similarity 63, member A	999	1094	23.22	49.18	887	760	74.86	61.58	9471	-2.70237	0.00344233
Hs_IQCA_1	IQCA	IQ motif containing with AAA domain	3049	870	20.2	57.47	2549	647	49.43	70.94	9487	-2.70109	0.00345568
Hs_HOXB1_1	HOXB1	homeobox B1	3210	1491	42.59	44.87	2463	1413	54.32	63.2	9491	-2.70076	0.00345902
Hs_BIVM_1	BIVM	basic, immunoglobulin-like variable motif containing	2567	2779	39.11	41.81	2247	1906	65.06	67.31	9493	-2.7006	0.0034607
Hs_BTN2A3_3	BTN2A3	butyrophilin, subfamily 2, member A3	1627	590	54.39	1.36	1887	972	78.11	25.31	9525	-2.69803	0.00348757
Hs_PBX2_1	PBX2	pre-B-cell leukemia homeobox 2	2708	1184	35.16	23.65	1872	1057	84.24	31.69	9525	-2.69803	0.00348757
Hs_GANC_3	GANC	glucosidase, alpha; neutral C	1244	2092	32.48	40.11	926	1640	61.02	77.26	9542	-2.69666	0.00350193
Hs_DYRK3_9	DYRK3	dual-specificity tyrosine-(Y)-phosphorylation regulated kinase 3	1982	1339	54.79	18.75	1757	1419	73.48	41.51	9586	-2.69312	0.00353933
Hs_SLC31A1_1	SLC31A1	solute carrier family 31 (copper transporters), member 1	2291	2834	35.79	38.07	2040	2393	55.34	78.19	9594	-2.69248	0.00354617
Hs_LOC339529_1			2683	3755	22.4	27.75	863	2599	23.41	85.8	9599	-2.69208	0.00355045
Hs_ZRANB1_3	ZRANB1	zinc finger, RAN-binding domain containing 1	3037	2189	27.56	54.13	2058	1866	67.59	59.06	9611	-2.69111	0.00356074
Hs_LOC128153_1	SPATA17	spermatogenesis associated 17	2921	2949	43.75	31.54	2334	2499	67.27	71.75	9626	-2.6899	0.00357364
Hs_LOC285766_1			2678	1462	26.77	40.63	1781	1422	79.84	60.48	9651	-2.68789	0.00359523
Hs_RNF146_4	RNF146	ring finger protein 146	2562	3148	22.72	54.64	3538	3494	59.07	71.29	9654	-2.68765	0.00359783
Hs_MAP3K4_5	MAP3K4	mitogen-activated protein kinase kinase kinase 4	1352	1336	52.66	20.73	1727	1811	76.38	33.24	9670	-2.68636	0.00361173
Hs_LOC286297_1			3643	3052	52.68	3.34	2709	2155	79.59	25.61	9690	-2.68475	0.00362916
Hs_WBSCR22_6	WBSCR22	Williams Beuren syndrome chromosome region 22	841	1061	54.58	21.77	645	831	32.09	74.73	9691	-2.68467	0.00363003
Hs_MAST2_5	MAST2	microtubule associated serine/threonine kinase 2	1917	2522	30.05	51.03	1917	2493	67.66	64.3	9697	-2.68419	0.00363528
Hs_LOC164118_1			2844	1918	27.39	44.94	1890	1055	56.77	78.48	9700	-2.68395	0.0036379
Hs_UNC5A_3	UNC5A	unc-5 homolog A (C. elegans)	1728	2769	14.35	50.67	1930	2409	57.88	78.58	9701	-2.68387	0.00363878
Hs_CRSP8_1	MED27	mediator complex subunit 27	2949	1813	35.88	0.33	2426	1700	86.56	5.65	9713	-2.6829	0.0036493
Hs_FLJ42102_1	FLJ42102	FLJ42102 protein	3762	2458	26.58	34.78	2924	1834	78.69	73.12	9745	-2.68033	0.00367749
Hs_PDP2_6	PDP2	pyruvate dehydrogenase phosphatase isoenzyme 2	3213	2992	53.38	33.49	3915	3189	65.77	44.59	9758	-2.67928	0.00368899
Hs_ADRBK2_5	ADRBK2	adrenergic, beta, receptor kinase 2	1659	1746	28.99	51.26	2476	2078	51.01	74.69	9768	-2.67848	0.00369787
Hs_LOC388345_1			2974	1840	36.28	10.6	2104	1450	73.53	80.62	9776	-2.67784	0.00370498
Hs_SLC4A7_2	SLC4A7	solute carrier family 4, sodium bicarbonate cotransporter, member 7	606	2645	13.04	56.37	677	2158	28.8	78.27	9791	-2.67663	0.00371835
Hs_FBXO41_1	FBXO41	F-box protein 41	903	762	45.4	32.81	897	1061	76.14	48.82	9797	-2.67615	0.00372371
Hs_LOC65122_1	PRAMEF2	PRAME family member 2	2770	2557	21.7	33.55	1952	1740	83.76	62.36	9812	-2.67494	0.00373714
Hs_FAM18B_1	FAM18B	family with sequence similarity 18, member B	3937	3550	34.87	36.56	2965	2664	77.81	65.43	9837	-2.67293	0.00375962
Hs_RPS10_2	RPS10	ribosomal protein S10	1036	1188	23.07	50.42	603	514	70.98	70.43	9838	-2.67285	0.00376052
Hs_LOC440302_1			684	2272	35.67	45.33	1028	1187	70.14	65.46	9846	-2.6722	0.00376774
Hs_TRAF1_4	TRAF1	TNF receptor-associated factor 1	1315	1162	2.81	66.09	1499	1404	47.03	64.67	9857	-2.67132	0.00377769
Hs_NKPD1_1			2262	2586	21.49	47.76	1825	2077	40.27	81.08	9873	-2.67003	0.0037922
Hs_RSC1A1_1	RSC1A1	regulatory solute carrier protein, family 1, member 1	1959	2071	27.82	46.64	2565	2426	62.61	76.38	9881	-2.66939	0.00379948
Hs_LOC388638_1			2379	2248	54.35	36.21	1522	1985	61.37	43.43	9892	-2.6685	0.0038095
Hs_WDR43_1	WDR43	WD repeat domain 43	2792	1780	34.31	34.1	1326	1040	83.11	32.69	9923	-2.66601	0.00383788
Hs_HSD11B1_6	HSD11B1	hydroxysteroid (11-beta) dehydrogenase 1	2251	3843	10.22	65.37	3290	4545	54.35	61.96	9928	-2.66561	0.00384247
Hs_MGC16309_1	LRRC46	leucine rich repeat containing 46	3664	1642	42.22	20.65	2847	1284	83.03	38.47	9937	-2.66488	0.00385075
Hs_BNIP2_1	BNIP2	BCL2/adenovirus E1B 19kDa interacting protein 2	3323	2832	29.37	56.78	2777	1761	35.87	71.61	9942	-2.66448	0.00385536
Hs_ITCH_1	ITCH	itchy homolog E3 ubiquitin protein ligase (mouse)	2633	2576	31.52	34.55	1446	1753	77.04	74.04	9963	-2.66279	0.00387477
Hs_ZNF198_1	ZMYM2	zinc finger, MYM-type 2	1844	817	53.04	36.35	1652	763	68.52	27	9975	-2.66183	0.0038859
Hs_TAF13_1			1879	3114	19.58	54.59	1535	2313	28.66	78.69	9975	-2.66183	0.0038859
Hs_LOC400962_1			2167	1740	54.68	27.41	1518	1292	67.06	58.82	10004	-2.65949	0.00391292
Hs_LOC401204_1	GUSBP1	glucuronidase, beta pseudogene 1	1575	1304	37.33	45.4	1318	1078	74.81	51.02	10016	-2.65853	0.00392414
Hs_BLOC1S1_1	BLOC1S1	biogenesis of lysosome-related organelles complex-1, subunit 1	664	1590	15.21	48.68	759	1145	36.76	82.27	10030	-2.6574	0.00393728
Hs_PITPNB_3	PITPNB	phosphatidylinositol transfer protein, beta	3258	1204	39.01	35.05	2839	1310	58.08	78.93	10044	-2.65628	0.00395046
Hs_SARA2_1	SAR1B	SAR1 gene homolog B (S. cerevisiae)	2814	2805	47.94	17.93	2098	1962	72.78	72.58	10052	-2.65563	0.003958
Hs_CPO_1	CPO	carboxypeptidase O	3717	2456	38.85	46.38	4385	3135	68.51	62.14	10058	-2.65515	0.00396367
Hs_ATP2A2_6	ATP2A2	ATPase, Ca++ transporting, cardiac muscle, slow twitch 2	1674	1595	17.2	60.94	1529	1423	49.25	71.82	10067	-2.65442	0.00397219
Hs_LOC158104_1	RPS10P3	ribosomal protein S10 pseudogene 3	3189	1059	36.69	29.56	1971	494	81.74	60.32	10097	-2.65201	0.00400069
Hs_LOC440943_1			2139	4037	34.32	27.3	1300	3695	82.62	63.76	10113	-2.65072	0.00401597
Hs_LOC339065_1			1223	1477	28.86	17.54	802	1078	68.08	84.23	10120	-2.65016	0.00402267
Hs_HLXB9_3	MNX1	motor neuron and pancreas homeobox 1	1961	2429	22.74	55.74	2101	2031	70.35	65.24	10174	-2.64582	0.0040747
Hs_MGC33214_1	TMEM161B	transmembrane protein 161B	3142	2527	15.53	37.79	1289	1888	47.71	84.96	10192	-2.64437	0.00409217
Hs_SIDT1_1	SIDT1	SID1 transmembrane family, member 1	2026	2032	30.75	49.61	2124	1755	58.19	75.56	10217	-2.64236	0.00411656
Hs_NPY1R_4	NPY1R	neuropeptide Y receptor Y1	2089	1814	60.94	22	2859	2533	65.23	44.93	10229	-2.64139	0.00412831
Hs_LOC132203_1	FLJ44379	similar to S-100 protein, alpha chain	3319	3129	56.16	19.27	2044	1431	62.62	69.88	10231	-2.64123	0.00413027
Hs_LOC647279_3	LOC647279	similar to MAP/microtubule affinity-regulating kinase 3	4037	2852	26.78	14.48	2667	1684	78.14	81.95	10258	-2.63906	0.00415683
Hs_ANP32C_1	ANP32C	acidic (leucine-rich) nuclear phosphoprotein 32 family, member C	1706	2026	8.62	26.36	1297	1646	18.43	87.67	10273	-2.63785	0.00417165
Hs_SPINK5_1	SPINK5	serine peptidase inhibitor, Kazal type 5	1392	2193	32.69	44.23	1002	1980	70.46	73.74	10282	-2.63713	0.00418056
Hs_LOC401578_1			2055	1691	17.66	69.9	1752	1100	51.37	36.36	10306	-2.6352	0.00420442
Hs_PDCD1LG2_1	PDCD1LG2	programmed cell death 1 ligand 2	3791	555	44.53	7.75	3016	420	83.82	46.9	10314	-2.63455	0.0042124
Hs_LOC388173_1			3923	1753	57.07	17	2608	1113	73.66	51.48	10315	-2.63447	0.0042134
Hs_ARHE_1	RND3	Rho family GTPase 3	865	1473	20	51.73	877	1464	34.44	81.08	10319	-2.63415	0.00421739
Hs_PPP1R12A_3	PPP1R12A	protein phosphatase 1, regulatory (inhibitor) subunit 12A	624	1617	32.37	31.79	958	3069	45.62	84.07	10335	-2.63286	0.00423341
Hs_LOC400470_1			1622	1984	41.49	35.89	1049	1686	73.69	69.93	10363	-2.63061	0.00426157
Hs_NHLRC1_1	NHLRC1	NHL repeat containing 1	3760	3961	32.02	36.53	3120	3098	68.81	79.86	10370	-2.63005	0.00426863
Hs_SLC39A7_1	SLC39A7	solute carrier family 39 (zinc transporter), member 7	1736	2236	7.32	46.33	1630	2248	24.36	84.48	10376	-2.62957	0.0042747
Hs_C6orf195_1	C6orf195	chromosome 6 open reading frame 195	2638	3232	28.62	34.56	1782	2568	79.69	74.26	10385	-2.62884	0.00428381
Hs_WDR47_1	WDR47	WD repeat domain 47	1155	2155	16.02	57.59	1399	1566	41.24	78.22	10390	-2.62844	0.00428888
Hs_LOC283219_1	KCTD21	potassium channel tetramerisation domain containing 21	1393	2606	42.57	44.01	1199	2141	58.55	71.6	10392	-2.62828	0.00429091
Hs_C20orf106_1	C20orf106	chromosome 20 open reading frame 106	3151	1638	41.95	19.78	1242	1144	80.03	70.28	10416	-2.62635	0.00431533
Hs_TRIAD3_1	RNF216	ring finger protein 216	808	1853	34.9	10.47	445	1645	83.82	71.06	10417	-2.62627	0.00431635
Hs_SLC25A15_2	SLC25A15	solute carrier family 25 (mitochondrial carrier; ornithine transporter) member 15	783	1351	33.33	49.22	541	1297	66.54	71.78	10467	-2.62224	0.00436763
Hs_FLJ11286_1	FLJ11286	hypothetical protein FLJ11286	3193	3536	0.28	51.61	2990	2185	0.03	83.8	10474	-2.62168	0.00437485
Hs_IL4_3	IL4	interleukin 4	3132	1066	56.55	12.01	3904	1460	76.74	49.93	10496	-2.61991	0.00439762
Hs_OR13C3_1	OR13C3	olfactory receptor, family 13, subfamily C, member 3	2496	691	36.7	22.58	1926	523	79.08	76.1	10496	-2.61991	0.00439762
Hs_ANLN_7	ANLN	anillin, actin binding protein	785	1035	26.62	45.02	1004	1336	69.82	77.77	10499	-2.61967	0.00440074
Hs_DKKL1_1	DKKL1	dickkopf-like 1 (soggy)	1270	1396	23.54	24.86	1216	1144	69.08	84.7	10508	-2.61895	0.00441009
Hs_ETEA_1	UBXD8	UBX domain containing 8	2202	1661	61.26	24.26	1999	1446	67.78	38.93	10520	-2.61798	0.00442258
Hs_C9orf91_1	C9orf91	chromosome 9 open reading frame 91	3428	1090	16.37	66.7	2347	812	60.37	56.65	10529	-2.61726	0.00443198
Hs_LOC389650_1			2628	1701	26.52	43.56	2497	1288	35.32	83.23	10530	-2.61718	0.00443302
Hs_H2AFJ_1	H2AFJ	H2A histone family, member J	2974	2676	23.6	34.64	2556	1906	79.46	77.44	10545	-2.61597	0.00444872
Hs_FLJ31413_1	ZNF746	zinc finger protein 746	3339	1551	34.17	26.82	2764	1053	85.6	40.84	10548	-2.61573	0.00445187
Hs_ALPL_6	ALPL	alkaline phosphatase, liver/bone/kidney	2305	2591	44.21	35.01	3324	3289	75.69	64.61	10551	-2.61549	0.00445501
Hs_CPNE3_1	CPNE3	copine III	3673	1487	33.84	41.83	2373	1450	81.46	45.93	10553	-2.61533	0.00445711
Hs_RPS17_1	RPS17	ribosomal protein S17	1139	1133	14.22	47.13	510	703	13.92	84.35	10555	-2.61517	0.00445921
Hs_MGC26816_1	WBP2NL	WBP2 N-terminal like	4458	3674	30.06	36.69	3495	2793	74.28	78.63	10561	-2.61468	0.00446552
Hs_CHAF1B_7	CHAF1B	chromatin assembly factor 1, subunit B (p60)	1416	1266	0.14	70.62	1181	917	0.25	68.38	10568	-2.61412	0.00447289
Hs_NR5A1_2	NR5A1	nuclear receptor subfamily 5, group A, member 1	2395	1438	32.99	36.79	2207	1189	80.83	66.78	10571	-2.61388	0.00447605
Hs_LOC400263_1			498	1075	11.65	52.84	455	788	62.64	79.44	10574	-2.61364	0.00447921
Hs_GP1BB_2	GP1BB	glycoprotein Ib (platelet), beta polypeptide	1392	1726	23.85	44.79	1553	2155	72.5	77.87	10577	-2.6134	0.00448237
Hs_MSN_8	MSN	moesin	737	2372	7.87	50.89	827	1987	57.68	81.78	10596	-2.61187	0.00450246
Hs_LYG2_1	LYG2	lysozyme G-like 2	488	2368	36.68	30.95	419	1967	73.99	78.24	10597	-2.61179	0.00450352
Hs_LOC285442_1			3149	3729	13.12	52.51	2233	2725	34.98	82.39	10607	-2.61098	0.00451413
Hs_APAF1_17	APAF1	apoptotic peptidase activating factor 1	3277	2444	9.06	55.52	2723	2100	39.99	81.19	10615	-2.61034	0.00452263
Hs_ST7L_1	ST7L	suppression of tumorigenicity 7 like	4626	2004	32.34	13.92	3761	1881	86.92	48.75	10622	-2.60978	0.00453009
Hs_CD37_1	CD37	CD37 molecule	659	2345	34.9	41.96	460	1979	66.09	77.61	10624	-2.60961	0.00453222
Hs_FLJ40249_1	CXorf55	chromosome X open reading frame 55	1654	2530	38.69	16.8	1024	1506	75	80.54	10636	-2.60865	0.00454502
Hs_ABHD3_1	ABHD3	abhydrolase domain containing 3	2015	4391	33.25	28.72	1633	3501	76.18	79.55	10670	-2.60591	0.00458148
Hs_RRAGC_1	RRAGC	Ras-related GTP binding C	3200	2589	33.91	44.3	2911	2209	64.41	77.68	10685	-2.60471	0.00459764
Hs_QPCTL_1	QPCTL	glutaminyl-peptide cyclotransferase-like	2933	1622	51.59	20.41	2581	1467	74.04	70.01	10686	-2.60463	0.00459872
Hs_GP6_1	GP6	glycoprotein VI (platelet)	1991	2747	37.52	41.28	2412	3211	74.34	70.88	10691	-2.60422	0.00460412
Hs_CSNK1G2_10	CSNK1G2	casein kinase 1, gamma 2	3344	3196	50.72	33.85	3831	3580	67.87	67.63	10700	-2.6035	0.00461386
Hs_C20orf7_5	C20orf7	chromosome 20 open reading frame 7	2082	2152	28.53	49.72	2666	2589	53.83	79.41	10702	-2.60334	0.00461603
Hs_PTPN2_12	PTPN2	protein tyrosine phosphatase, non-receptor type 2	3342	1622	41.59	7.21	4003	2941	85.91	36.52	10716	-2.60221	0.00463121
Hs_LOC440517_1			433	1876	38.11	7.78	448	1409	85.49	60.89	10727	-2.60133	0.00464318
Hs_ZNF225_1	ZNF225	zinc finger protein 225	1084	3466	12.45	45.01	832	2845	76.68	78.24	10732	-2.60093	0.00464863
Hs_ACBD3_5	ACBD3	acyl-Coenzyme A binding domain containing 3	2237	3166	37.15	49.68	1355	2440	66.42	69.22	10733	-2.60085	0.00464972
Hs_LOC390998_1	LOC390998	similar to 60S ribosomal protein L10 (QM protein) (Tumor suppressor QM) (Laminin receptor homolog)	1557	4763	23.76	26.16	980	2725	58.57	86.13	10740	-2.60028	0.00465736
Hs_LOC441753_1	LOC730150	similar to PRKC, apoptosis, WT1, regulator	580	1320	34.66	64.32	548	772	51.46	37.56	10743	-2.60004	0.00466063
Hs_C2orf3_1	C2orf3	chromosome 2 open reading frame 3	3144	1955	52.13	35.09	2569	1923	70.46	58.97	10747	-2.59972	0.004665
Hs_VSX1_1	VSX1	visual system homeobox 1	3407	1394	50.04	8.03	2630	1104	82.55	46.65	10750	-2.59948	0.00466829
Hs_LOC402564_1			2019	2404	30.01	51.71	1425	1850	74.6	64.22	10757	-2.59891	0.00467595
Hs_PGEA1_1	CBY1	chibby homolog 1 (Drosophila)	3777	3287	30.32	27.72	3335	2053	84.47	66.98	10767	-2.59811	0.00468692
Hs_MGC26988_1	FAM71B	family with sequence similarity 71, member B	2246	1932	18.21	57.04	1932	1369	43.89	79.25	10775	-2.59747	0.00469571
Hs_WBSCR21_1	ABHD11	abhydrolase domain containing 11	1642	1433	42.02	34.54	1395	1176	79.86	58.5	10777	-2.59731	0.00469791
Hs_LOC339077_1			3486	1868	38.15	34.8	2584	2454	76.9	73.47	10791	-2.59618	0.00471334
Hs_ARHGAP28_1			4860	4005	32.49	31.54	3501	2750	76.18	79.31	10795	-2.59586	0.00471776
Hs_WNT7B_1	WNT7B	wingless-type MMTV integration site family, member 7B	833	1614	1.32	49.57	510	1611	2.35	84.73	10803	-2.59521	0.0047266
Hs_SLC38A2_6	SLC38A2	solute carrier family 38, member 2	3284	1227	18.82	59.74	3527	2195	47.58	76.58	10805	-2.59505	0.00472882
Hs_LOC392159_1	LOC393078	similar to polycystic kidney disease 1 like 3	1926	727	49.27	43.47	1780	1003	61.07	62.81	10809	-2.59473	0.00473325
Hs_NCOR2_3	NCOR2	nuclear receptor co-repressor 2	2111	2437	62.81	22.9	1920	2531	61.61	57.41	10829	-2.59312	0.00475545
Hs_OR9G1_1	OR9G1	olfactory receptor, family 9, subfamily G, member 1	1815	1405	33.44	45.69	1664	778	43.93	80.98	10856	-2.59095	0.00478557
Hs_C6orf81_1	C6orf81	chromosome 6 open reading frame 81	1415	2417	36.47	32.06	678	1466	82.74	62.48	10871	-2.58974	0.00480238
Hs_LOC391510_1	LOC649976	similar to Coiled-coil-helix-coiled-coil-helix domain containing protein 4	2520	982	47.38	7.64	1795	1017	82.34	62.05	10872	-2.58966	0.0048035
Hs_C10orf88_1	C10orf88	chromosome 10 open reading frame 88	1167	2568	23.05	44.9	1048	2600	61.07	82.27	10876	-2.58934	0.00480799
Hs_LOC440841_1	LOC644339	similar to ankyrin repeat domain 20A	2880	726	63.16	5.37	2299	435	76.51	0.46	10883	-2.58878	0.00481586
Hs_LOC440984_1			2571	1401	64.26	26.27	2072	1326	53.91	54.98	10885	-2.58862	0.00481811
Hs_PLG_4	PLG	plasminogen	3496	2255	17.39	41.11	2621	2009	66.12	83.52	10891	-2.58813	0.00482487
Hs_LOC399715_1			3774	3162	16.8	40.61	2537	1984	64.21	84.02	10891	-2.58813	0.00482487
Hs_RPN2_1	RPN2	ribophorin II	1557	1812	11.56	58.77	1577	1485	52.44	78.72	10920	-2.5858	0.00485765
Hs_ILDR1_1	ILDR1	immunoglobulin-like domain containing receptor 1	2879	2035	40.57	47.22	3036	3414	59.09	73.64	10929	-2.58508	0.00486786
Hs_LOC388787_1	LOC728329	hypothetical protein LOC728329	1631	680	51.07	38.38	1382	689	75.18	35.85	10952	-2.58323	0.00489405
Hs_FLJ32096_1	RNF207	ring finger protein 207	3300	2191	42.45	7.71	2842	1443	86.1	35.76	10969	-2.58186	0.00491348
Hs_OR1E2_5	OR1E2	olfactory receptor, family 1, subfamily E, member 2	3324	1604	51.99	39.21	3597	1922	66.14	61.71	10975	-2.58138	0.00492036
Hs_LOC389814_1			2237	3556	36.97	25.84	898	2037	65.92	83.26	10978	-2.58114	0.0049238
Hs_GUCY1A2_1	GUCY1A2	guanylate cyclase 1, soluble, alpha 2	3212	2704	31.76	48.52	3731	2839	63.44	77.53	10995	-2.57977	0.00494334
Hs_RALY_2	RALY	RNA binding protein, autoantigenic (hnRNP-associated with lethal yellow homolog (mouse))	1614	727	39.47	30.54	1576	777	82.36	62.29	10998	-2.57953	0.0049468
Hs_FTSJ2_1	FTSJ2	FtsJ homolog 2 (E. coli)	3257	1810	30.18	26.35	2746	1727	80.41	79.04	11016	-2.57808	0.00496758
Hs_LOC392334_1	LOC392334	similar to calponin 2 isoform a	2574	2863	34.5	40.73	2310	3116	82.47	50.87	11031	-2.57687	0.00498495
Hs_DKFZp686J0529_1			2074	1292	13.69	66.72	1936	1271	23.24	74.98	11099	-2.5714	0.0050644
Hs_GEM_3	GEM	GTP binding protein overexpressed in skeletal muscle	3764	3215	27.23	62.49	2917	2584	60.34	65.71	11103	-2.57108	0.00506911
Hs_LOC150051_1			3613	2888	50.04	37.08	1975	1604	74.84	54.93	11106	-2.57084	0.00507264
Hs_LOC440483_1			2103	2064	64.48	19.48	1379	1592	69.76	38.76	11107	-2.57076	0.00507382
Hs_DHRSX_2	DHRSX	dehydrogenase/reductase (SDR family) X-linked	1519	2653	40.62	50.17	639	2144	69.17	63.48	11124	-2.56939	0.00509389
Hs_ARRDC4_1	ARRDC4	arrestin domain containing 4	2484	3230	24.48	43.5	1972	2735	71.91	80.44	11125	-2.56931	0.00509507
Hs_NOTCH2_1	NOTCH2	Notch homolog 2 (Drosophila)	1190	551	65.55	12.7	1261	608	62.97	60.36	11130	-2.56891	0.00510099
Hs_EDG6_5	EDG6	endothelial differentiation, lysophosphatidic acid G-protein-coupled receptor, 6	2937	2415	20.09	62.9	4146	2733	35.41	76.25	11136	-2.56842	0.0051081
Hs_C20orf178_1	CHMP4B	chromatin modifying protein 4B	2804	702	33.45	7.98	1640	409	76.83	83.37	11137	-2.56834	0.00510929
Hs_MED12_3	MED12	mediator complex subunit 12	2514	2831	31.19	33.63	2295	2449	82.48	71.74	11138	-2.56826	0.00511047
Hs_RGAG1_1	RGAG1	retrotransposon gag domain containing 1	1809	2381	55.61	33.98	1949	3107	72.19	49.44	11149	-2.56738	0.00512354
Hs_RABL5_6	RABL5	RAB, member RAS oncogene family-like 5	2823	1150	55.83	10.17	3919	2282	80.84	42.46	11160	-2.56649	0.00513663
Hs_RCOR1_1	RCOR1	REST corepressor 1	3124	2843	38.86	43.09	3180	2543	48.65	80.38	11170	-2.56569	0.00514856
Hs_LCE1E_1	LCE1E	late cornified envelope 1E	1651	2006	26.47	22.48	1299	1444	81.91	80.26	11216	-2.56199	0.00520374
Hs_LOC400757_1			1865	437	49.65	26.54	1717	512	65.06	78.13	11216	-2.56199	0.00520374
Hs_LOC388104_1			3263	2907	33.5	21.29	2209	2176	77.32	81.99	11237	-2.5603	0.00522911
Hs_SACM1L_5	SACM1L	SAC1 suppressor of actin mutations 1-like (yeast)	2996	1054	37.75	28.18	1951	1231	80.11	75.55	11239	-2.56014	0.00523153
Hs_CRISP1_1	CRISP1	cysteine-rich secretory protein 1	3538	4111	14.13	32.94	2946	3038	47.69	87.16	11242	-2.5599	0.00523517
Hs_GLULD1_1	GLULD1	glutamate-ammonia ligase (glutamine synthetase) domain containing 1	2646	976	31.56	58.71	2436	954	68.19	62.58	11257	-2.55869	0.00525337
Hs_RPS6_1	RPS6	ribosomal protein S6	1453	892	28.22	34.42	940	489	68.09	83.84	11274	-2.55732	0.00527407
Hs_TLR7_8	TLR7	toll-like receptor 7	3339	2745	56.09	15.56	2354	2144	78.63	55.69	11278	-2.557	0.00527895
Hs_DUSP15_2	DUSP15	dual specificity phosphatase 15	3019	719	58.1	34.63	3234	1163	69.29	46	11284	-2.55652	0.00528628
Hs_ZXDB_1	ZXDB	zinc finger, X-linked, duplicated B	3713	1798	19.77	34.71	3010	877	66.54	85.18	11286	-2.55636	0.00528873
Hs_LOC121006_7	LOC121006	hypothetical protein LOC121006	2228	3232	7.72	33.73	1417	1455	52.15	87.22	11304	-2.55491	0.00531078
Hs_FLJ46026_1			3961	1347	55.74	24.13	3053	893	78.19	48.04	11305	-2.55483	0.00531201
Hs_MAGEB10_1	MAGEB10	melanoma antigen family B, 10	3241	3206	34.37	16.53	2470	2397	85.79	67.67	11311	-2.55435	0.00531938
Hs_KIAA0971_1	FASTKD2	FAST kinase domains 2	2671	1195	67.32	7.62	2353	1341	71.7	31.17	11323	-2.55338	0.00533415
Hs_RNASE4_1	RNASE4	ribonuclease, RNase A family, 4	2646	3757	33.64	32.85	2296	2630	57.01	84.49	11338	-2.55217	0.00535266
Hs_CAMK2G_3	CAMK2G	calcium/calmodulin-dependent protein kinase (CaM kinase) II gamma	2929	1538	34.07	44.73	3141	1587	79.72	64.34	11364	-2.55008	0.00538488
Hs_RNGTT_1	RNGTT	RNA guanylyltransferase and 5'-phosphatase	2935	1783	20.95	46.44	3595	2131	27.07	84.89	11374	-2.54928	0.00539732
Hs_MVP_3	MVP	major vault protein	1815	1613	45.4	34.28	2113	2326	61.67	79.41	11375	-2.5492	0.00539857
Hs_TEX11_1	TEX11	testis expressed 11	4016	2011	47.34	18.4	3051	1743	76.86	76.08	11390	-2.54799	0.00541728
Hs_OPN3_11	OPN3	opsin 3 (encephalopsin, panopsin)	3001	2323	46.35	42.4	3706	3300	64.73	72.52	11402	-2.54702	0.00543229
Hs_HS322B1A_1	GSTTP1	glutathione S-transferase theta pseudogene 1	2854	2986	33.92	27.13	1832	2179	83.35	73.57	11421	-2.5455	0.00545613
Hs_VTN_2	VTN	vitronectin	1540	1602	54.74	1.31	1508	1258	83.82	10.25	11441	-2.54389	0.00548133
Hs_SFTPB_4	SFTPB	surfactant, pulmonary-associated protein B	2078	1357	36.24	45.69	2350	1871	68.85	76.8	11444	-2.54365	0.00548511
Hs_CNOT1_1	CNOT1	CCR4-NOT transcription complex, subunit 1	1103	1991	32.73	20.84	639	1529	86.54	63.18	11448	-2.54332	0.00549017
Hs_LIPT1_1	LIPT1	lipoyltransferase 1	3484	2469	45.03	17.05	2914	2443	84.73	51.74	11448	-2.54332	0.00549017
Hs_SDK2_1	SDK2	sidekick homolog 2 (chicken)	988	2037	42.61	47.28	1504	1786	57.65	75.08	11452	-2.543	0.00549523
Hs_ARSA_5	ARSA	arylsulfatase A	3588	1968	36.54	52.39	3754	2384	67.26	71.43	11477	-2.54099	0.00552694
Hs_AKR1C4_3	AKR1C4	aldo-keto reductase family 1, member C4 (chlordecone reductase; 3-alpha hydroxysteroid dehydrogenase, type I; dihydrodiol dehydrogenase 4)	2093	1578	18.16	66.54	2748	2175	66.74	62.85	11482	-2.54059	0.0055333
Hs_LOC440062_1			2069	636	43.11	43.08	1574	736	77.38	58.97	11495	-2.53954	0.00554987
Hs_COL7A1_1	COL7A1	collagen, type VII, alpha 1 (epidermolysis bullosa, dystrophic, dominant and recessive)	2085	1959	46.81	23.84	1507	2408	81.75	64	11513	-2.53809	0.00557289
Hs_FLJ40125_1	FLJ40125	hypothetical protein FLJ40125	2787	2560	34.66	43.05	2261	1940	81.34	62.06	11528	-2.53689	0.00559214
Hs_FGD6_1	FGD6	FYVE, RhoGEF and PH domain containing 6	3193	1274	37.08	32.1	2806	478	82.47	70.08	11532	-2.53657	0.00559728
Hs_NPY5R_4	NPY5R	neuropeptide Y receptor Y5	498	2761	3.01	59.51	808	3145	40.1	81.88	11571	-2.53343	0.00564764
Hs_GRIP1_11	GRIP1	glutamate receptor interacting protein 1	2223	1822	27.4	34.91	1942	1957	77.96	81.04	11578	-2.53287	0.00565672
Hs_LOC286404_1	WASF4	WAS protein family, member 4	3401	3743	37.17	44.4	2397	2443	72.26	75.81	11579	-2.53279	0.00565802
Hs_LOC441867_1			2167	2402	42.87	25.06	1920	2362	85.31	41.57	11590	-2.5319	0.00567231
Hs_ADARB1_13	ADARB1	adenosine deaminase, RNA-specific, B1 (RED1 homolog rat)	1354	2643	39.22	46.61	1300	2405	60.85	77.71	11593	-2.53166	0.00567622
Hs_CPSF3_1	CPSF3	cleavage and polyadenylation specific factor 3, 73kDa	3243	2666	35.06	39.08	2187	2793	83.22	60.54	11599	-2.53118	0.00568404
Hs_GDF8_2	MSTN	myostatin	1778	3483	0.45	62.93	1374	2704	0.22	81.66	11627	-2.52892	0.00572065
Hs_MFGE8_1	MFGE8	milk fat globule-EGF factor 8 protein	1197	2936	2.09	65.02	1050	2880	26.57	79.76	11633	-2.52844	0.00572852
Hs_LOC388814_1	LOC388814	hypothetical LOC388814	1690	1857	55.8	7.11	1188	1330	83.5	6.62	11635	-2.52828	0.00573115
Hs_GNPDA2_1	GNPDA2	glucosamine-6-phosphate deaminase 2	3665	3575	25.92	36.76	2877	2543	71.74	83.56	11654	-2.52675	0.00575615
Hs_LOC285577_1			2914	1858	44.27	9.31	2123	1776	83.14	72.18	11657	-2.52651	0.0057601
Hs_MARK2_6	MARK2	MAP/microtubule affinity-regulating kinase 2	2064	2953	43.51	43.35	3939	2520	72.33	70.99	11669	-2.52554	0.00577596
Hs_ZNF526_1	ZNF526	zinc finger protein 526	872	1951	13.42	34.6	517	1471	78.72	83.21	11683	-2.52442	0.0057945
Hs_REG-III_1	REG3G	regenerating islet-derived 3 gamma	1837	1769	35.93	3.34	1749	1488	85.59	73.79	11683	-2.52442	0.0057945
Hs_PRR6_1	PRR6	proline rich 6	2533	3669	41.02	18.48	1753	2384	83.8	70.97	11692	-2.52369	0.00580644
Hs_C10orf38_1	C10orf38	chromosome 10 open reading frame 38	2701	3405	40.65	36.39	2139	2270	78.59	72.51	11694	-2.52353	0.0058091
Hs_ANGPTL3_1	ANGPTL3	angiopoietin-like 3	1561	2465	43.82	41.87	2000	2780	75.1	68.74	11704	-2.52273	0.00582241
Hs_LOC401131_1	LOC401131	hypothetical LOC401131	2680	1503	50.78	34.53	1319	1247	65.73	75.62	11712	-2.52209	0.00583307
Hs_SIAT8A_1	ST8SIA1	ST8 alpha-N-acetyl-neuraminide alpha-2,8-sialyltransferase 1	2264	2891	35.07	52.72	1996	1641	64.78	75.14	11720	-2.52144	0.00584375
Hs_B3GALT6_1	B3GALT6	UDP-Gal:betaGal beta 1,3-galactosyltransferase polypeptide 6	2129	2964	30.11	47.94	1707	2207	79.03	69.82	11724	-2.52112	0.0058491
Hs_SYNJ2_4	SYNJ2	synaptojanin 2	1925	1883	52.94	40.89	2598	2479	73.4	50.83	11760	-2.51822	0.00589742
Hs_LOC390530_1			2717	1678	54.69	3.69	1734	534	81.31	63.3	11806	-2.51452	0.00595968
Hs_LCE3D_1	LCE3D	late cornified envelope 3D	3484	2996	46.67	29.87	2396	2275	81.84	60.31	11819	-2.51348	0.00597738
Hs_KIAA1726_1	ZC3H12C	zinc finger CCCH-type containing 12C	3472	1111	43.09	1.17	1778	572	87.57	21.68	11822	-2.51324	0.00598147
Hs_PPP1R3C_7	PPP1R3C	protein phosphatase 1, regulatory (inhibitor) subunit 3C	2327	2826	49.98	39.88	3070	3671	76.74	53.83	11828	-2.51275	0.00598966
Hs_LOC283389_1	LOC728114	hypothetical protein LOC728114	3607	3220	23.95	19.94	2569	2026	57.3	87.91	11832	-2.51243	0.00599512
Hs_LOC441089_1			2593	2388	28.54	51.76	1867	2176	52.97	81.66	11834	-2.51227	0.00599786
Hs_CFL2_8	CFL2	cofilin 2 (muscle)	628	2715	6.85	62.14	1037	3337	45.61	80.67	11839	-2.51187	0.0060047
Hs_LOC391035_1			2826	1799	55.06	11.23	1995	664	80.75	62.8	11863	-2.50994	0.00603763
Hs_C9orf81_1	CEP78	centrosomal protein 78kDa	3958	3325	45.76	40.21	3234	1949	74.89	70.14	11932	-2.50439	0.0061332
Hs_CYP2J2_2	CYP2J2	cytochrome P450, family 2, subfamily J, polypeptide 2	1974	2421	13.88	55.14	1446	2260	65.01	81.42	11939	-2.50382	0.00614297
Hs_FGL1_2	FGL1	fibrinogen-like 1	3212	647	62.02	28.59	4315	910	67.49	62.09	11940	-2.50374	0.00614437
Hs_MB_1	MB	myoglobin	1752	3800	14.38	36.61	1274	2372	27.24	87.9	11945	-2.50334	0.00615135
Hs_TRIM7_17	TRIM7	tripartite motif-containing 7	436	1110	53.21	43.69	630	1721	62.54	66.53	11949	-2.50302	0.00615695
Hs_LOC440552_1			1084	1109	18.54	58.43	987	917	61.9	79.5	11965	-2.50173	0.00617938
Hs_SHBG_1	SHBG	sex hormone-binding globulin	2053	1661	53.24	11.2	1927	2025	84.54	26.81	11968	-2.50149	0.00618359
Hs_KIAA1841_1	KIAA1841	KIAA1841	4515	3009	40.86	44.67	3859	2621	64.84	78.21	11974	-2.50101	0.00619203
Hs_NALP4_1	NLRP4	NLR family, pyrin domain containing 4	1764	2490	26.42	32.81	959	1543	59.23	86.39	11979	-2.50061	0.00619906
Hs_ATP4B_4	ATP4B	ATPase, H+/K+ exchanging, beta polypeptide	2214	1918	31.8	50.47	1685	1880	76.8	71.91	11994	-2.4994	0.00622022
Hs_PIP5K2C_5	PIP4K2C	phosphatidylinositol-5-phosphate 4-kinase, type II, gamma	2250	2664	29.73	47.71	2000	1948	75.65	76.9	11994	-2.4994	0.00622022
Hs_TALDO1_1	TALDO1	transaldolase 1	1903	1316	32.21	14.51	1096	1372	88.59	45.26	12008	-2.49827	0.00624002
Hs_PDE6A_4	PDE6A	phosphodiesterase 6A, cGMP-specific, rod, alpha	2777	1795	28.66	57.33	3439	2520	43.06	80.32	12070	-2.49328	0.00632837
Hs_ATAD2_5	ATAD2	ATPase family, AAA domain containing 2	1310	2548	33.59	50.39	1870	3427	76.42	71.67	12082	-2.49232	0.0063456
Hs_ZZANK1_1	MIB2	mindbomb homolog 2 (Drosophila)	2687	1443	6.33	65.63	2522	1097	21.93	80.58	12096	-2.49119	0.00636575
Hs_ODF3_1	ODF3	outer dense fiber of sperm tails 3	2142	1509	22.27	57.06	1581	1275	81.09	56	12101	-2.49079	0.00637296
Hs_ZNF18_1	ZNF18	zinc finger protein 18	774	1866	69.9	31.08	705	2094	49.93	41.21	12102	-2.49071	0.00637441
Hs_MGC11324_1	MAG1	lung cancer metastasis-associated protein	4619	3260	32.76	26.99	3492	2676	84.14	76.01	12114	-2.48974	0.00639175
Hs_LOC338750_1			2602	4342	19.06	39.27	1528	3319	86.26	66.77	12120	-2.48926	0.00640043
Hs_SIGLEC10_5	SIGLEC10	sialic acid binding Ig-like lectin 10	2472	2732	18.81	47.88	1681	2301	63.59	84.09	12167	-2.48548	0.00646883
Hs_CACHD1_3	CACHD1	cache domain containing 1	3040	2228	46.81	44.48	3494	2706	66.14	74.09	12171	-2.48516	0.00647468
Hs_LOC441246_1			1024	782	47.75	0.26	918	668	87.25	0.6	12171	-2.48516	0.00647468
Hs_HTRA3_6	HTRA3	HtrA serine peptidase 3	2254	1805	34.69	54.46	3406	2176	63.86	76.33	12188	-2.48379	0.0064996
Hs_MAP2K5_15	MAP2K5	mitogen-activated protein kinase kinase 5	2402	2759	22.02	65.57	2508	3794	32.66	77.97	12194	-2.48331	0.00650841
Hs_DKFZp434A128_1	CCDC39	coiled-coil domain containing 39	3109	4551	33.97	21.12	2002	3000	72.93	85.17	12212	-2.48186	0.00653492
Hs_SIPA1_1	SIPA1	signal-induced proliferation-associated gene 1	1988	1575	26.66	44.32	2668	1976	81.26	75.25	12218	-2.48138	0.00654378
Hs_LOC391426_1			2006	2105	38.48	42.85	1593	1506	76.84	75.03	12229	-2.48049	0.00656004
Hs_ATRX_6	ATRX	alpha thalassemia/mental retardation syndrome X-linked (RAD54 homolog, S. cerevisiae)	3018	1612	48.74	17.68	1267	2014	83.74	63.31	12241	-2.47953	0.00657783
Hs_OR10A2_5	OR10A2	olfactory receptor, family 10, subfamily A, member 2	1939	1261	72.15	1.98	2659	1991	71.42	21.2	12242	-2.47945	0.00657931
Hs_LOC163131_1	ZNF780B	zinc finger protein 780B	2562	895	47.46	21.34	1411	605	84.55	56.69	12244	-2.47929	0.00658228
Hs_FLJ20032_1	KIAA1546	KIAA1546	3256	3067	55.56	36.91	2620	2086	71.76	65	12264	-2.47768	0.00661204
Hs_TM4SF11_1	PLLP	plasma membrane proteolipid (plasmolipin)	2767	1035	38.31	18.55	2239	1026	49.4	86.94	12266	-2.47752	0.00661502
Hs_M160_5	CD163L1	CD163 molecule-like 1	2564	2951	25.86	64.66	3233	3703	51.81	75.48	12269	-2.47727	0.00661949
Hs_AGTR2_7	AGTR2	angiotensin II receptor, type 2	3298	2294	34.51	59.07	4053	3625	70.15	66.57	12270	-2.47719	0.00662099
Hs_KIAA0826_1	FRYL	FRY-like	3811	2891	20.78	57.18	2288	2121	81.73	56.48	12271	-2.47711	0.00662248
Hs_LOC389663_1			3547	4081	39.41	21.42	2488	1925	81.63	78.86	12273	-2.47695	0.00662547
Hs_LOC441453_1			2256	1564	12.5	68.93	1694	1385	50.89	75.52	12273	-2.47695	0.00662547
Hs_RFC4_7	RFC4	replication factor C (activator 1) 4, 37kDa	1579	1040	48.07	5.67	1674	1324	84.59	66.09	12275	-2.47679	0.00662845
Hs_DIO2_6	DIO2	deiodinase, iodothyronine, type II	3994	2532	45.39	27.17	2485	2142	84.83	52.94	12291	-2.47551	0.00665239
Hs_CLDN9_1	CLDN9	claudin 9	1638	1575	28.08	47.81	1354	1552	61.23	83.18	12299	-2.47486	0.00666439
Hs_MGC24975_1	MGC24975	hypothetical protein MGC24975	3502	2716	40.52	15.83	2035	2293	87.86	34.37	12314	-2.47365	0.00668694
Hs_UST_1	UST	uronyl-2-sulfotransferase	3467	2341	58.49	34.64	3276	2198	73.38	56.23	12319	-2.47325	0.00669448
Hs_TA-PP2C_4	PPTC7	PTC7 protein phosphatase homolog (S. cerevisiae)	2574	595	33.33	44.71	2774	1245	41.82	84.42	12343	-2.47132	0.00673073
Hs_VILL_1	VILL	villin-like	1190	1310	65.63	12.52	1211	1634	75.39	54.71	12350	-2.47076	0.00674134
Hs_FLJ11342_1	ABHD10	abhydrolase domain containing 10	3081	3792	18.08	39.79	2687	3126	74.36	84.42	12352	-2.4706	0.00674437
Hs_PGK1_5	PGK1	phosphoglycerate kinase 1	3297	466	47.47	56.01	4325	1941	60.09	59.45	12360	-2.46995	0.00675652
Hs_FLJ40137_1	CNTD1	cyclin N-terminal domain containing 1	1630	2168	47.48	16.61	1431	1428	85.74	50	12362	-2.46979	0.00675956
Hs_C21orf124_4			1538	1777	47.07	8.44	2453	1536	86.83	37.7	12375	-2.46875	0.00677935
Hs_TLL2_2	TLL2	tolloid-like 2	1563	3127	12.03	71.19	1200	2339	53.25	72.47	12384	-2.46802	0.00679308
Hs_DAAM1_1	DAAM1	dishevelled associated activator of morphogenesis 1	3945	2340	41.12	54.06	3412	2057	69.49	68.45	12392	-2.46738	0.0068053
Hs_LOC440747_1			956	567	31.9	40.04	631	915	78.76	79.02	12395	-2.46714	0.00680989
Hs_C9orf55_1	DENND4C	DENN/MADD domain containing 4C	3076	2362	19.05	67.44	2681	2044	52.7	75.64	12399	-2.46682	0.00681601
Hs_WAS_1	WAS	Wiskott-Aldrich syndrome (eczema-thrombocytopenia)	3746	962	40.92	29	4173	1217	71.24	83.16	12418	-2.46529	0.00684516
Hs_ROM1_1	ROM1	retinal outer segment membrane protein 1	2667	2966	40.53	56.54	2727	3789	70.66	63.13	12439	-2.4636	0.0068775
Hs_LOC440724_1			2552	2049	14.3	57.78	2246	1845	37.93	83.85	12446	-2.46304	0.00688832
Hs_ZBTB2_1	ZBTB2	zinc finger and BTB domain containing 2	1889	962	50.56	27.03	1540	494	84.94	7.89	12479	-2.46038	0.00693949
Hs_COX6A2_1	COX6A2	cytochrome c oxidase subunit VIa polypeptide 2	2704	2068	37.83	37.23	2362	1902	71.72	82.18	12487	-2.45974	0.00695194
Hs_LOC441098_1	LOC728093	similar to nuclear pore membrane protein 121	1551	1962	37.59	59.63	1700	1859	60	71.76	12509	-2.45797	0.0069863
Hs_ATF5_1	ATF5	activating transcription factor 5	2432	1393	29.11	61.95	2231	1503	58.85	76.05	12531	-2.4562	0.0070208
Hs_FLJ20753_1	CCDC40	coiled-coil domain containing 40	1810	1471	37.96	44.19	990	912	75.56	77.19	12542	-2.45531	0.00703811
Hs_BET1_4	BET1	blocked early in transport 1 homolog (S. cerevisiae)	2210	1017	45.02	31.37	2485	1109	85.39	36.97	12543	-2.45523	0.00703969
Hs_CXorf35_1			1269	1900	35.7	39.32	955	1705	80.63	76.07	12543	-2.45523	0.00703969
Hs_PPP1R1B_6	PPP1R1B	protein phosphatase 1, regulatory (inhibitor) subunit 1B (dopamine and cAMP regulated phosphoprotein, DARPP-32)	1790	2230	6.54	58.7	2640	2866	18.86	84.51	12563	-2.45362	0.00707126
Hs_WNT5B_1	WNT5B	wingless-type MMTV integration site family, member 5B	3678	1390	21.53	12.81	3249	1388	79.72	86.1	12588	-2.45161	0.00711091
Hs_PCDHGA11_1	PCDHGA11	protocadherin gamma subfamily A, 11	2444	1375	37.68	33.38	2009	1307	61.37	85	12592	-2.45129	0.00711727
Hs_LOC440894_1			2490	1339	50.96	46.53	1842	824	59.23	73.54	12596	-2.45097	0.00712363
Hs_ANKRD30B_1			2100	3309	17.67	35.78	1072	2126	41.32	88.19	12598	-2.45081	0.00712682
Hs_CACH-1_1	ACOT12	acyl-CoA thioesterase 12	2697	2977	26.88	23.41	1760	1966	75.68	86.01	12609	-2.44992	0.00714436
Hs_LOC389725_1			3180	3640	45	30.05	1598	2115	83.29	66.95	12609	-2.44992	0.00714436
Hs_ASCC3_1	ASCC3	activating signal cointegrator 1 complex subunit 3	740	1619	35.54	43.85	1489	1369	79.72	74.65	12636	-2.44775	0.00718757
Hs_NPM3_1	NPM3	nucleophosmin/nucleoplasmin, 3	435	2897	12.64	48.29	936	2047	80.88	79.04	12647	-2.44687	0.00720524
Hs_LOC345079_1	ANKRD56	ankyrin repeat domain 56	2788	2047	18.69	32.49	1479	1724	66.19	87.35	12671	-2.44493	0.00724393
Hs_PTCD2_1	PTCD2	pentatricopeptide repeat domain 2	1786	3878	16.69	47.52	1601	3031	28.36	86.77	12686	-2.44373	0.0072682
Hs_SBP1_1	MEGF8	multiple EGF-like-domains 8	1067	2394	43.02	22.31	1237	1534	73	83.57	12688	-2.44357	0.00727144
Hs_FLJ20211_1	TMEM103	transmembrane protein 103	2015	793	59.01	25.6	1965	1338	78.07	60.54	12694	-2.44308	0.00728118
Hs_THBD_8	THBD	thrombomodulin	1983	1988	19.67	63.73	2685	2309	51.36	79.99	12695	-2.443	0.0072828
Hs_AGTPBP1_1	AGTPBP1	ATP/GTP binding protein 1	3260	1250	50.37	33.28	2732	1262	80.78	63.71	12695	-2.443	0.0072828
Hs_LOC389185_1			2323	2577	43.52	52.27	1934	2728	68.51	71.52	12727	-2.44043	0.00733491
Hs_FAM31B_1	DENND1B	DENN/MADD domain containing 1B	3596	1112	47.86	13.85	2632	829	86.66	43.79	12735	-2.43979	0.00734799
Hs_C2orf23_1	REEP1	receptor accessory protein 1	3459	3299	53.02	35.16	4390	4519	81.03	48.4	12745	-2.43898	0.00736437
Hs_RPL39L_1	RPL39L	ribosomal protein L39-like	3196	1729	18.55	41.7	2156	1494	84.6	75.9	12752	-2.43842	0.00737586
Hs_OR8K5_1	OR8K5	olfactory receptor, family 8, subfamily K, member 5	4054	3725	32.44	36.38	3076	2178	75.75	83.1	12753	-2.43834	0.0073775
Hs_LOC389112_1			1350	3335	55.11	25.49	761	1632	80.16	65.63	12757	-2.43802	0.00738407
Hs_GK_5	GK	glycerol kinase	1509	1239	14.91	73.28	2542	1724	40.17	73.43	12773	-2.43673	0.0074104
Hs_MTA1_6	MTA1	metastasis associated 1	2355	1154	22.97	63.17	1905	962	67.66	75.78	12784	-2.43584	0.00742856
Hs_LOC389069_1			1975	2589	11.59	9.73	1184	1017	50.08	90.07	12794	-2.43504	0.00744509
Hs_YAF2_7	YAF2	YY1 associated factor 2	2053	2689	31.47	23.84	2268	2386	88.27	61.23	12799	-2.43464	0.00745337
Hs_PTGER3_10	PTGER3	prostaglandin E receptor 3 (subtype EP3)	2707	1855	55.86	47.6	3413	2221	58.6	65.92	12801	-2.43448	0.00745669
Hs_MRPL22_3	MRPL22	mitochondrial ribosomal protein L22	2482	1455	36.95	30.86	1905	1128	84.67	72.87	12803	-2.43431	0.00746
Hs_VN1R1_2	VN1R1	vomeronasal 1 receptor 1	2819	2583	39.98	49.21	3528	2806	75.48	72.84	12827	-2.43238	0.0074999
Hs_FLJ11155_1	TMEM144	transmembrane protein 144	3973	3095	48.1	32.44	3724	2678	77.9	75.43	12833	-2.4319	0.0075099
Hs_FLJ22374_1	FLJ22374	hypothetical protein FLJ22374	1139	1164	68.74	19.16	867	1070	71.16	57.01	12849	-2.43061	0.00753663
Hs_LOC200491_1			2858	2221	25.02	27.92	2615	2319	78.66	84.99	12854	-2.43021	0.007545
Hs_DKFZp761L1417_1	TMEM130	transmembrane protein 130	1719	1384	19.49	72.98	1277	1218	66.09	59.28	12868	-2.42909	0.00756848
Hs_CHUK_5	CHUK	conserved helix-loop-helix ubiquitous kinase	3015	1260	53.93	37.22	3738	2128	74.96	69.27	12879	-2.4282	0.00758697
Hs_C14orf94_1	C14orf94	chromosome 14 open reading frame 94	709	481	54.44	40.12	820	593	77.93	50.93	12885	-2.42772	0.00759708
Hs_HOXC6_1	HOXC6	homeobox C6	3786	3046	48.31	6.37	3071	1926	87.63	14.02	12888	-2.42748	0.00760213
Hs_LOC441829_1			1451	1522	25.57	70.37	1101	1038	53.5	70.81	12898	-2.42667	0.00761901
Hs_KIAA1737_1	KIAA1737	KIAA1737	4278	2826	47.57	33.65	3172	2782	80.52	71.14	12908	-2.42587	0.00763592
Hs_SNAP23_7	SNAP23	synaptosomal-associated protein, 23kDa	2125	2723	26.73	68.2	2638	2992	66.83	66.54	12909	-2.42579	0.00763761
Hs_LOC339799_4	hCG_15200	hCG15200	1905	1426	25.41	54.77	2368	1386	61.15	82.54	12924	-2.42458	0.00766304
Hs_TDE2L_1	SERINC2	serine incorporator 2	1018	1517	58.55	27.69	840	1365	77.74	63.88	12927	-2.42434	0.00766814
Hs_LOC440792_1			832	1549	33.53	28.28	1122	1028	88.77	21.21	12927	-2.42434	0.00766814
Hs_LOC284801_1	LOC284801	hypothetical protein LOC284801	2555	1615	64.27	26.19	1685	1026	77.21	43.47	12928	-2.42426	0.00766984
Hs_SCARA3_7	SCARA3	scavenger receptor class A, member 3	676	2440	14.94	44.84	617	2183	67.59	85.85	12957	-2.42193	0.00771925
Hs_KRTAP4-12_1	KRTAP4-12	keratin associated protein 4-12	4039	2614	43.5	37.8	3123	2010	79.83	74.03	12960	-2.42168	0.00772438
Hs_PPM1A_10	PPM1A	protein phosphatase 1A (formerly 2C), magnesium-dependent, alpha isoform	2142	2118	61.34	36.31	2304	2682	52.26	74.09	12973	-2.42064	0.00774664
Hs_EIF3S9_3	EIF3B	eukaryotic translation initiation factor 3, subunit B	1450	1151	36.62	30.23	1244	1100	60.21	86.36	12983	-2.41983	0.0077638
Hs_SLC35A1_1	SLC35A1	solute carrier family 35 (CMP-sialic acid transporter), member A1	3136	3609	43.94	41.51	2098	2663	82.89	55.84	12985	-2.41967	0.00776723
Hs_NDUFV2_6	NDUFV2	NADH dehydrogenase (ubiquinone) flavoprotein 2, 24kDa	1587	1712	17.14	54.15	797	1358	68.88	82.99	13011	-2.41758	0.00781202
Hs_RAB1B_1	RAB1B	RAB1B, member RAS oncogene family	3397	2027	12.36	67.04	2272	1668	34.2	81.35	13023	-2.41662	0.00783277
Hs_ZDHHC2_1	ZDHHC2	zinc finger, DHHC-type containing 2	3434	2723	43.77	34.34	2748	2373	82.28	71.77	13039	-2.41533	0.00786051
Hs_LOC441192_1			2905	1596	36.45	49.75	2541	1407	68.16	80.31	13044	-2.41493	0.00786919
Hs_FLJ10803_1			3114	3254	21.77	61.52	2570	3262	51.13	81.85	13061	-2.41356	0.00789879
Hs_FLJ21616_1	HMBOX1	homeobox containing 1	3477	2941	30.17	47.33	2539	2245	78.1	78.93	13091	-2.41115	0.00795125
Hs_LOC339593_1			2398	1755	42.29	33.79	1608	1402	84.95	62.77	13094	-2.4109	0.00795652
Hs_LOC442200_1			1932	1689	50.21	19.72	1740	1619	85.17	59.67	13096	-2.41074	0.00796003
Hs_LOC401577_1	LOC401577	hypothetical protein LOC401577	2025	807	28.59	49.94	1517	597	51.15	84.76	13111	-2.40954	0.0079864
Hs_EME2_1	EME2	essential meiotic endonuclease 1 homolog 2 (S. pombe)	1779	1533	40.3	26.94	1465	1271	84.64	74.35	13128	-2.40817	0.00801638
Hs_MGC15677_1	ALKBH6	alkB, alkylation repair homolog 6 (E. coli)	1266	2637	39.49	41.26	1296	2544	68.6	82.59	13132	-2.40785	0.00802345
Hs_ITIH5_1	ITIH5	inter-alpha (globulin) inhibitor H5	2186	1199	20.31	27.11	2071	1064	43.75	89.29	13135	-2.40761	0.00802876
Hs_LOC145757_1			1166	1835	19.04	56.24	1131	960	55.53	84.06	13135	-2.40761	0.00802876
Hs_FADS3_1	FADS3	fatty acid desaturase 3	563	875	1.6	58.74	716	916	52.79	84.5	13141	-2.40712	0.00803938
Hs_LOC389618_1	FAM90A6P	family with sequence similarity 90, member A6 pseudogene	633	2694	1.26	51.6	592	1322	11.82	87.29	13144	-2.40688	0.00804469
Hs_MAP4K1_5	MAP4K1	mitogen-activated protein kinase kinase kinase kinase 1	1819	2605	55.03	16.7	1439	2380	84.5	52.56	13147	-2.40664	0.00805001
Hs_ZNF599_1	ZNF599	zinc finger protein 599	660	1407	1.97	35.54	620	1182	12.1	89.51	13151	-2.40632	0.00805711
Hs_FLJ21415_1	C12orf49	chromosome 12 open reading frame 49	605	1956	32.23	65.49	450	1088	19.11	78.22	13153	-2.40616	0.00806066
Hs_LOC389765_1			3458	2264	24.84	25.57	2036	1630	88.21	71.66	13156	-2.40592	0.00806598
Hs_PMF1_1			2564	2955	28.04	69.14	2034	2417	67.45	64.5	13158	-2.40576	0.00806954
Hs_C10orf86_1	NSMCE4A	non-SMC element 4 homolog A (S. cerevisiae)	1465	618	73.38	4.05	1515	817	75.25	14.44	13161	-2.40551	0.00807487
Hs_RUSC1_1	RUSC1	RUN and SH3 domain containing 1	2787	2855	43.2	26.97	2549	2275	62.26	85.45	13164	-2.40527	0.0080802
Hs_PCDHA6_1	PCDHA6	protocadherin alpha 6	878	2356	2.85	65.45	951	2016	16.19	83.43	13165	-2.40519	0.00808198
Hs_TPO_1	TPO	thyroid peroxidase	1481	1841	35.72	54.16	1717	2387	57.13	81.19	13184	-2.40366	0.00811585
Hs_GPR115_7	GPR115	G protein-coupled receptor 115	2598	2785	56.66	51.06	3529	3321	61.72	58.48	13222	-2.40061	0.00818396
Hs_UPF2_5	UPF2	UPF2 regulator of nonsense transcripts homolog (yeast)	2068	3134	19.29	60.05	1780	2558	52.3	83.07	13226	-2.40028	0.00819116
Hs_CYP4B1_2	CYP4B1	cytochrome P450, family 4, subfamily B, polypeptide 1	1783	2652	50.76	33.9	1444	2955	83.24	55.43	13277	-2.39618	0.00828344
Hs_GPR155_5	GPR155	G protein-coupled receptor 155	3551	2832	64.71	34.04	3769	3628	68.16	63.26	13278	-2.3961	0.00828525
Hs_LOC388943_1			3227	1794	15.74	66.95	2617	1546	27.21	81.89	13287	-2.39538	0.00830163
Hs_SLC22A13_1	SLC22A13	solute carrier family 22 (organic cation transporter), member 13	2749	597	44.42	27.81	2350	695	86.09	60.29	13293	-2.39489	0.00831257
Hs_MGC40168_1			2287	2381	44.25	21.76	2044	1749	83.9	75.87	13313	-2.39329	0.00834912
Hs_C6orf80_6	CCDC28A	coiled-coil domain containing 28A	1688	1433	17.89	69.71	2065	2156	55.01	77.09	13316	-2.39304	0.00835461
Hs_ZFP36_1	ZFP36	zinc finger protein 36, C3H type, homolog (mouse)	4023	2136	61.87	26.5	3188	1706	78.76	56.39	13318	-2.39288	0.00835828
Hs_HCG22_8	HCG22	HLA complex group 22	2209	2307	10.23	59.43	2850	2837	45.33	84.6	13330	-2.39192	0.00838029
Hs_MAS1L_1	MAS1L	MAS1 oncogene-like	2452	2629	67.13	29.9	3432	3283	72.52	53.3	13347	-2.39055	0.00841157
Hs_STX5A_1	STX5	syntaxin 5	1163	1307	73.52	15.15	1152	1839	68.49	53.45	13354	-2.38999	0.00842448
Hs_TRPM7_5	TRPM7	transient receptor potential cation channel, subfamily M, member 7	2225	1947	33.98	57.52	1647	1877	49.97	81.46	13378	-2.38806	0.00846887
Hs_FLJ25801_2	FLJ25801	hypothetical protein FLJ25801	2375	1590	36.97	53.52	2516	1570	80.13	64.65	13388	-2.38725	0.00848743
Hs_LOC375759_1	C9orf50	chromosome 9 open reading frame 50	2126	2054	35.94	39.97	1746	1364	83.16	75	13403	-2.38605	0.00851533
Hs_RPS2_1	RPS2	ribosomal protein S2	1330	1197	19.32	60.74	844	603	55.21	82.92	13419	-2.38476	0.00854518
Hs_SPINK5L2_1	SPINK5L2	Kazal type serine protease inhibitor 5-like 2	3576	1156	45.5	5.28	2387	608	88.27	46.55	13454	-2.38194	0.0086108
Hs_PTPRH_1	PTPRH	protein tyrosine phosphatase, receptor type, H	2310	1849	69.87	19.36	3102	2364	72.7	58.84	13456	-2.38178	0.00861456
Hs_C9orf20_1			3362	944	23.71	28.28	2329	717	86.39	79.5	13459	-2.38154	0.00862021
Hs_SEZ6L2_9	SEZ6L2	seizure related 6 homolog (mouse)-like 2	1230	2065	19.51	31.23	1361	2448	89.79	49.84	13461	-2.38138	0.00862398
Hs_LOC440780_1			2023	2231	33.66	43.43	2117	2254	83.89	72.14	13466	-2.38098	0.0086334
Hs_AMH_3	AMH	anti-Mullerian hormone	3720	1724	10.7	57.66	2680	1313	29.44	85.83	13468	-2.38082	0.00863717
Hs_LOC146053_1	LOC146053	similar to ribosomal protein S3a	1612	888	69.48	12.61	1015	431	79.21	17.87	13470	-2.38066	0.00864094
Hs_LOC402676_1	LOC346588	similar to UPF0240 protein C6orf66 (HSPC125) (My013 protein)	1425	1668	68	10.67	1148	1607	80.31	31.11	13472	-2.38049	0.00864472
Hs_FLJ10707_3	SETD5	SET domain containing 5	2196	1604	39.3	27.99	3450	2055	80.32	82.09	13486	-2.37937	0.00867118
Hs_EDN2_2	EDN2	endothelin 2	1403	3108	56.45	51.42	1272	2442	47.88	69.98	13503	-2.378	0.00870341
Hs_OPN1MW_2	OPN1MW	opsin 1 (cone pigments), medium-wave-sensitive (color blindness, deutan)	1302	2035	53.23	28.94	1206	2532	82.09	67.1	13503	-2.378	0.00870341
Hs_ALS2CR4_1	ALS2CR4	amyotrophic lateral sclerosis 2 (juvenile) chromosome region, candidate 4	4768	3333	56.33	27.21	4154	2588	82.81	56.11	13512	-2.37728	0.00872051
Hs_LOC389651_1			3043	4989	35.92	29.73	1896	2425	85.34	76.21	13514	-2.37712	0.00872432
Hs_FLJ39824_1			779	1654	31.96	67.65	1004	1407	47.01	75.62	13518	-2.37679	0.00873193
Hs_HDLBP_1	HDLBP	high density lipoprotein binding protein (vigilin)	2309	4227	23.73	30.8	2389	3168	74.72	86.87	13535	-2.37543	0.00876436
Hs_PTPRF_5	PTPRF	protein tyrosine phosphatase, receptor type, F	3731	2042	47.95	54.21	4376	3272	64.37	71.82	13540	-2.37502	0.00877391
Hs_GPR51_3	GABBR2	gamma-aminobutyric acid (GABA) B receptor, 2	2899	2069	61.95	40.26	3127	2572	65.21	66.95	13545	-2.37462	0.00878348
Hs_FLJ32831_1	C15orf32	chromosome 15 open reading frame 32	3795	3749	13.86	40.89	2514	2372	42.32	88.58	13545	-2.37462	0.00878348
Hs_LGR6_3	LGR6	leucine-rich repeat-containing G protein-coupled receptor 6	2261	2209	59.18	31.73	3032	3188	75.92	69.2	13561	-2.37333	0.00881415
Hs_HDAC9_1	HDAC9	histone deacetylase 9	3182	2295	31.65	25.75	2000	1721	88.75	62.93	13598	-2.37036	0.00888545
Hs_PPAT_2	PPAT	phosphoribosyl pyrophosphate amidotransferase	2740	2396	18.87	57.89	3343	3009	81.66	72.38	13604	-2.36987	0.00889705
Hs_GPR153_1	GPR153	G protein-coupled receptor 153	1655	778	39.82	45.24	1980	921	83.89	61.24	13612	-2.36923	0.00891255
Hs_LOC133957_1	CCDC127	coiled-coil domain containing 127	2542	3568	24.27	52.47	1642	3033	85.2	62.38	13627	-2.36802	0.00894168
Hs_LOC388438_1			1990	2412	14.32	28.77	1276	981	62.77	89.19	13671	-2.36448	0.00902759
Hs_TKT_5	TKT	transketolase (Wernicke-Korsakoff syndrome)	1731	3376	43.67	45.02	2354	3897	84.45	39.16	13680	-2.36376	0.00904525
Hs_NDUFC1_1	NDUFC1	NADH dehydrogenase (ubiquinone) 1, subcomplex unknown, 1, 6kDa	3157	1073	69.56	21.06	2304	920	74.31	57.39	13680	-2.36376	0.00904525
Hs_LOC255330_1	C3orf46	chromosome 3 open reading frame 46	3464	1186	41.4	7.5	1880	497	86.81	74.85	13680	-2.36376	0.00904525
Hs_GPR174_5	GPR174	G protein-coupled receptor 174	2428	2263	29.2	71.06	3811	3440	60.3	69.65	13682	-2.3636	0.00904918
Hs_ADCK1_3	ADCK1	aarF domain containing kinase 1	1486	3060	33.11	61.76	1212	2687	71.2	74.06	13684	-2.36344	0.00905311
Hs_C20orf28_1	SPEF1	sperm flagellar 1	1480	1266	42.91	35.62	1082	1376	86.51	48.04	13684	-2.36344	0.00905311
Hs_LDHAL6A_1	LDHAL6A	lactate dehydrogenase A-like 6A	1140	1854	61.67	24.87	725	1128	82.07	42.46	13692	-2.3628	0.00906884
Hs_OR1I1_1	OR1I1	olfactory receptor, family 1, subfamily I, member 1	2124	1731	22.55	53.84	1676	1139	77.27	80.51	13693	-2.36271	0.00907081
Hs_FZD5_1	FZD5	frizzled homolog 5 (Drosophila)	894	1203	3.58	35.33	977	1701	32.34	89.77	13715	-2.36094	0.00911422
Hs_FLJ11588_1	C1orf165	chromosome 1 open reading frame 165	3070	2063	58.08	21.91	2449	1164	84.97	18.81	13724	-2.36022	0.00913203
Hs_SHANK2_1	SHANK2	SH3 and multiple ankyrin repeat domains 2	2344	2350	42.53	26.51	1535	1711	71.01	85.27	13727	-2.35998	0.00913797
Hs_LOC400541_1			917	1163	36.86	44.2	1010	781	71.78	82.97	13731	-2.35966	0.0091459
Hs_OCIAD1_1	OCIAD1	OCIA domain containing 1	1964	2534	33.55	66.1	2122	1960	58.95	75.1	13742	-2.35877	0.00916774
Hs_LOC389127_1	LOC389127	similar to 40S ribosomal protein S10	992	4579	38.61	33.87	841	2340	73.01	84.62	13742	-2.35877	0.00916774
Hs_LOC441533_1	LOC441533	similar to 60S ribosomal protein L26 (Silica-induced gene 20 protein) (SIG-20)	2455	1463	52.55	28.5	1629	924	85.94	24.03	13745	-2.35853	0.0091737
Hs_ZHX1_1	ZHX1	zinc fingers and homeoboxes 1	3610	2832	52.91	32.63	2406	2242	65.92	81.89	13764	-2.357	0.00921155
Hs_MMAA_1	MMAA	methylmalonic aciduria (cobalamin deficiency) cblA type	1410	2260	38.23	54.07	1528	2691	81.28	61.2	13782	-2.35555	0.00924753
Hs_DUSP22_3	DUSP22	dual specificity phosphatase 22	2998	2140	57.94	39.81	3423	3590	79.73	39.36	13782	-2.35555	0.00924753
Hs_SDC3_1	SDC3	syndecan 3	931	799	30.18	55.57	926	823	78.29	75.7	13782	-2.35555	0.00924753
Hs_LOC440890_1			1813	1315	33.7	66.84	1371	1241	64.55	71.8	13783	-2.35547	0.00924954
Hs_ZFYVE16_1	ZFYVE16	zinc finger, FYVE domain containing 16	3487	2883	69.46	8.19	2728	1976	80.68	29	13802	-2.35395	0.00928766
Hs_FMO3_1	FMO3	flavin containing monooxygenase 3	1462	2214	40.22	33.79	1124	2050	86.48	64.68	13836	-2.35121	0.00935622
Hs_UNQ689_1	AMTN	amelotin	3980	4320	35.6	45.81	3760	3779	81.76	75.76	13849	-2.35016	0.00938255
Hs_ZNF469_5	ZNF469	zinc finger protein 469	2349	3332	18.31	42.8	1277	2007	78.78	84.45	13852	-2.34992	0.00938864
Hs_LOC92017_1	LOC92017	similar to RIKEN cDNA 4933437K13	852	1465	58.33	18.98	441	1047	83.22	62.18	13858	-2.34944	0.00940082
Hs_SIGLECP16_1			1714	3080	3.21	71.27	1650	2346	41.52	81.07	13859	-2.34936	0.00940285
Hs_LOC401121_1	USP17	ubiquitin specific peptidase 17	1642	1130	55.66	12.04	1344	1093	86.46	40.62	13865	-2.34888	0.00941505
Hs_TAS2R40_5	TAS2R40	taste receptor, type 2, member 40	1730	3693	52.37	15.98	470	2573	84.26	71.63	13870	-2.34848	0.00942523
Hs_LGR4_5	LGR4	leucine-rich repeat-containing G protein-coupled receptor 4	3121	1858	32.01	73.74	3950	3073	70.46	27.47	13871	-2.34839	0.00942726
Hs_MAP3K9_6	MAP3K9	mitogen-activated protein kinase kinase kinase 9	2880	2079	48.47	52.24	3710	1862	71.05	71.21	13873	-2.34823	0.00943134
Hs_LOC149281_2	C1orf184	chromosome 1 open reading frame 184	2458	2028	53.74	44.28	3050	2979	78.82	57.23	13874	-2.34815	0.00943337
Hs_LOC400985_1			1424	2273	53.65	39.33	1102	1975	78.31	69.32	13880	-2.34767	0.00944561
Hs_SIRT2_1	SIRT2	sirtuin (silent mating type information regulation 2 homolog) 2 (S. cerevisiae)	1606	2123	31.94	40.79	1503	2979	67.2	85.93	13881	-2.34759	0.00944765
Hs_PLGLA1_9			1804	2550	45.95	29.76	2724	3303	87.04	45.56	13884	-2.34735	0.00945377
Hs_TBX22_1	TBX22	T-box 22	3539	3736	42.87	49.28	2519	2187	53.04	82.62	13886	-2.34719	0.00945785
Hs_KLHL2_1	KLHL2	kelch-like 2, Mayven (Drosophila)	2871	3332	48.97	44.51	2906	3055	78.25	70.15	13899	-2.34614	0.00948443
Hs_TOMM34_1	TOMM34	translocase of outer mitochondrial membrane 34	2104	2755	45.63	13.9	2116	2881	88.37	47.9	13906	-2.34558	0.00949877
Hs_C14orf126_1	C14orf126	chromosome 14 open reading frame 126	2189	2125	68.3	37.22	1240	1472	61.45	62.98	13911	-2.34518	0.00950903
Hs_RSN_5	CLIP1	CAP-GLY domain containing linker protein 1	2189	3814	24.58	62.66	1593	2935	53.67	82.42	13911	-2.34518	0.00950903
Hs_EIF2AK3_5	EIF2AK3	eukaryotic translation initiation factor 2-alpha kinase 3	2833	1157	78.04	19.71	2316	553	67.1	15.19	13924	-2.34413	0.00953574
Hs_LOC285412_1	LOC285412	similar to Epidermal Langerhans cell protein LCP1	1827	1785	56.1	40.11	1263	1269	80.52	50.59	13934	-2.34333	0.00955633
Hs_MGC4238_1	MORG1	mitogen-activated protein kinase organizer 1	2247	3647	30.49	46.61	1969	3056	71.51	84.23	13948	-2.3422	0.00958521
Hs_LOC440192_1			1047	790	75.26	9.87	812	789	59.24	69.58	13953	-2.3418	0.00959555
Hs_EFNB3_1	EFNB3	ephrin-B3	428	1838	46.5	67.52	468	966	41.45	61.59	13958	-2.3414	0.0096059
Hs_MRPL34_1	MRPL34	mitochondrial ribosomal protein L34	3753	3217	35.81	64.69	3379	2820	77.86	48.01	13966	-2.34075	0.00962247
Hs_RARRES1_1	RARRES1	retinoic acid receptor responder (tazarotene induced) 1	2125	1598	40	46.93	3178	2176	83.95	61.58	13970	-2.34043	0.00963077
Hs_CRY1_3	CRY1	cryptochrome 1 (photolyase-like)	2735	2525	49.43	34.73	3279	3152	83.56	65.99	13975	-2.34003	0.00964115
Hs_RDX_7	RDX	radixin	2800	3188	39.75	56.96	2032	2445	77.95	66.34	13981	-2.33955	0.00965361
Hs_LOC401500_1	SMU1	smu-1 suppressor of mec-8 and unc-52 homolog (C. elegans)	3255	830	57.51	25.78	2507	632	78.1	75.32	13981	-2.33955	0.00965361
Hs_C18orf10_1	C18orf10	chromosome 18 open reading frame 10	1071	1332	37.82	60.06	1203	1420	62.34	77.89	13989	-2.3389	0.00967026
Hs_LOC401136_1			3370	3237	42.26	52.92	2740	2423	61.93	80.23	13996	-2.33834	0.00968485
Hs_ANGPTL2_4	ANGPTL2	angiopoietin-like 2	4408	1310	40.86	49.92	2212	1185	74.64	78.14	14003	-2.33778	0.00969945
Hs_HPS1_1	HPS1	Hermansky-Pudlak syndrome 1	1291	1168	24.71	51.11	1400	965	65.43	85.08	14007	-2.33745	0.0097078
Hs_RHOD_2	RHOD	ras homolog gene family, member D	2273	1612	39.46	57.75	2091	1264	79.39	59.34	14010	-2.33721	0.00971407
Hs_ARHGAP21_1	ARHGAP21	Rho GTPase activating protein 21	2512	3942	6.01	41.12	2129	2669	39.83	89.21	14015	-2.33681	0.00972453
Hs_KIAA1596_1	FANCM	Fanconi anemia, complementation group M	4862	3683	38.52	16.83	3186	2838	89.01	59.87	14017	-2.33665	0.00972872
Hs_LOC391634_1			2088	2240	23.9	42.19	1095	1412	73.61	85.91	14019	-2.33649	0.0097329
Hs_CKS2_10	CKS2	CDC28 protein kinase regulatory subunit 2	2127	2665	23.37	50.47	3308	3090	82.22	78.45	14033	-2.33536	0.00976226
Hs_ARL9_1	ARL9	ADP-ribosylation factor-like 9	3395	2859	31.9	6.54	2265	2003	90.95	25.26	14043	-2.33456	0.00978328
Hs_LTBP2_7	LTBP2	latent transforming growth factor beta binding protein 2	2577	2130	39	16.53	2585	2086	88.74	63.33	14047	-2.33424	0.00979169
Hs_STARD13_1	STARD13	StAR-related lipid transfer (START) domain containing 13	4324	1378	56.61	25.91	3915	1704	81.53	70.48	14054	-2.33367	0.00980644
Hs_GHRHR_7	GHRHR	growth hormone releasing hormone receptor	1183	2266	40.74	30.01	1644	2741	88.14	49.36	14063	-2.33295	0.00982542
Hs_FLJ25416_1	C11orf82	chromosome 11 open reading frame 82	1247	3409	23.98	48.61	839	3218	79.26	82.04	14077	-2.33182	0.00985502
Hs_NPTX2_1	NPTX2	neuronal pentraxin II	2587	2524	41.4	32.17	1823	2042	87.6	53.62	14078	-2.33174	0.00985714
Hs_MASK-BP3_1	ANKHD1-EIF4EBP3	ANKHD1-EIF4EBP3	3795	1694	58.1	9.62	2293	991	86.18	38.45	14087	-2.33102	0.00987621
Hs_MAOA_1	MAOA	monoamine oxidase A	2459	1574	58.19	45.62	2933	2326	68.63	69.05	14123	-2.32812	0.00995283
Hs_HEM1_1	NCKAP1L	NCK-associated protein 1-like	4571	2212	46.99	22.47	3527	1376	86.82	64.1	14125	-2.32796	0.0099571
Hs_MGC15730_2	IGSF21	immunoglobin superfamily, member 21	1910	1891	32.09	65.57	2385	2608	36.52	80.64	14133	-2.32732	0.0099742
Hs_MCM6_1	MCM6	minichromosome maintenance complex component 6	2220	1990	45.18	27.64	1603	1514	85.15	73.45	14146	-2.32627	0.010002
Hs_LOC402463_1			1301	2820	46.43	54.15	1310	2184	77.56	61.63	14155	-2.32555	0.0100214
Hs_LOC440534_1	PSG10	pregnancy specific beta-1-glycoprotein 10	2229	1382	46.52	57.89	1432	1296	68.02	70.76	14156	-2.32547	0.0100235
Hs_KIAA0889_1			3736	2360	64.83	20.38	3049	2140	81.99	47.9	14166	-2.32466	0.010045
Hs_LCP2_5	LCP2	lymphocyte cytosolic protein 2 (SH2 domain containing leukocyte protein of 76kDa)	2250	2504	50.31	50	1718	2191	71.83	73.35	14179	-2.32362	0.010073
Hs_UQCR_1	UQCR	ubiquinol-cytochrome c reductase, 6.4kDa subunit	3329	2115	45.48	54.18	2792	2154	73.67	72.14	14209	-2.3212	0.0101379
Hs_ETFB_1	ETFB	electron-transfer-flavoprotein, beta polypeptide	1684	1530	35.21	44.84	966	1117	75.57	82.9	14215	-2.32072	0.010151
Hs_DHRS9_1	DHRS9	dehydrogenase/reductase (SDR family) member 9	1321	2234	18.32	65.89	1455	2379	65.64	80.87	14226	-2.31984	0.0101749
Hs_TM4SF9_1	TSPAN5	tetraspanin 5	2441	2415	51.21	52.84	2399	2305	58.36	76.31	14230	-2.31951	0.0101836
Hs_SLC1A6_1	SLC1A6	solute carrier family 1 (high affinity aspartate/glutamate transporter), member 6	2245	1121	70.42	17.75	2062	1352	75.85	61.61	14236	-2.31903	0.0101967
Hs_LOC441070_1			2667	465	72.37	13.55	2590	457	78.26	39.82	14249	-2.31798	0.0102251
Hs_VIPR1_2	VIPR1	vasoactive intestinal peptide receptor 1	2406	1669	64.8	32.23	3039	1551	76.7	61.44	14268	-2.31646	0.0102667
Hs_SHCBP1_1	SHCBP1	SHC SH2-domain binding protein 1	3342	732	62.03	19.54	2453	526	78.8	72.81	14268	-2.31646	0.0102667
Hs_LOC400070_1			1146	634	78.8	2.21	820	472	73.05	25.21	14272	-2.31613	0.0102755
Hs_C21orf37_1			3566	1716	59	17.13	3004	1172	85.05	50.77	14284	-2.31517	0.0103018
Hs_ZNF223_1	ZNF223	zinc finger protein 223	3620	2984	42.98	62.16	2614	2645	69.63	68.32	14304	-2.31356	0.0103459
Hs_IVD_1	IVD	isovaleryl Coenzyme A dehydrogenase	1416	1935	55.23	51.21	1256	1464	71.89	63.8	14312	-2.31292	0.0103636
Hs_FOXD4b_1	FOXD4L4	forkhead box D4-like 4	4251	2937	26.25	44.71	2574	1618	66.47	86.59	14325	-2.31187	0.0103924
Hs_COAS2_1	PPIAL4	peptidylprolyl isomerase A (cyclophilin A)-like 4	3442	1550	26.15	45.74	2215	1159	73.86	85.16	14344	-2.31034	0.0104346
Hs_IFNGR1_1	IFNGR1	interferon gamma receptor 1	2946	2806	30.04	73.49	3800	3592	57.18	70.99	14348	-2.31002	0.0104435
Hs_LOC440784_1			3429	2497	56.11	27.03	2777	2496	79.76	75.76	14351	-2.30978	0.0104502
Hs_COBLL1_1	COBLL1	COBL-like 1	3173	2701	63.73	30.66	2522	2018	76.96	67	14364	-2.30873	0.0104792
Hs_FLJ14082_1	FLJ14082	hypothetical protein FLJ14082	2013	940	10.43	85.85	1917	878	22.17	52.28	14368	-2.30841	0.0104881
Hs_HSPC133_2	METTL5	methyltransferase like 5	2106	3466	46.11	46.83	2917	3785	83.03	58.47	14376	-2.30777	0.010506
Hs_TSGA10IP_1	TSGA10IP	testis specific, 10 interacting protein	2703	1914	14.61	41.9	2328	1691	41.19	89.18	14377	-2.30769	0.0105083
Hs_UNQ2446_1	NRN1L	neuritin 1-like	2355	3362	29.3	43.6	1917	2386	75.95	84.66	14381	-2.30737	0.0105172
Hs_C14orf101_1	C14orf101	chromosome 14 open reading frame 101	1944	1917	49.23	38.03	2032	1970	71.26	81.98	14391	-2.30656	0.0105397
Hs_LOC440750_1			2108	2959	47.49	23.22	1512	1944	84.66	75.82	14395	-2.30624	0.0105486
Hs_AKR1D1_2	AKR1D1	aldo-keto reductase family 1, member D1 (delta 4-3-ketosteroid-5-beta-reductase)	3499	2906	29.27	67.07	3671	3361	70.55	74.86	14401	-2.30576	0.0105621
Hs_PTPNS1L2_1	SIRPD	signal-regulatory protein delta	2712	1435	29.5	77.28	3208	1887	33.85	69.74	14404	-2.30552	0.0105689
Hs_WNT1_2	WNT1	wingless-type MMTV integration site family, member 1	2468	3198	18.96	39.56	2192	2459	63.64	88.41	14417	-2.30447	0.0105982
Hs_OR52B4_1	OR52B4	olfactory receptor, family 52, subfamily B, member 4	2731	1021	14.1	64.54	3085	1858	70.5	81.49	14421	-2.30415	0.0106072
Hs_KIAA1002_1	R3HDM2	R3H domain containing 2	2607	1571	42.5	47.29	2257	1537	67.3	82.56	14423	-2.30399	0.0106117
Hs_PHKA2_5	PHKA2	phosphorylase kinase, alpha 2 (liver)	771	1072	32.43	52.05	2181	1983	84.87	64.6	14453	-2.30157	0.0106796
Hs_LOC343629_1	C20orf66	chromosome 20 open reading frame 66	2794	2566	54.33	19.06	1618	1837	83.56	74.2	14458	-2.30117	0.010691
Hs_LOC390158_1	LOC390158	similar to ribosomal protein L5	1168	2271	21.32	24	772	1208	32.64	90.65	14460	-2.30101	0.0106955
Hs_SPAG8_1	SPAG8	sperm associated antigen 8	4265	2772	26.85	37.12	3097	2345	85.76	79.79	14463	-2.30077	0.0107024
Hs_LOC440933_1	LOC729770	hypothetical protein LOC729770	1717	1564	57.48	8.5	1702	1595	86.84	41.19	14463	-2.30077	0.0107024
Hs_C11orf24_5	C11orf24	chromosome 11 open reading frame 24	3447	2642	60.08	52.61	3696	3518	66.99	54.09	14478	-2.29956	0.0107365
Hs_UNG2_1	CCNO	cyclin O	2894	2544	39.91	61.44	2395	1994	64.68	76.78	14478	-2.29956	0.0107365
Hs_LOC390009_1			2725	1575	33.1	19.11	1570	777	68.09	88.67	14481	-2.29932	0.0107434
Hs_SCN11A_2	SCN11A	sodium channel, voltage-gated, type XI, alpha subunit	2135	958	26.79	29.85	2360	1119	76.14	87.4	14489	-2.29868	0.0107616
Hs_BGN_1	BGN	biglycan	2501	2303	30.35	59.75	1988	1649	70.47	80.59	14492	-2.29844	0.0107685
Hs_FLJ16518_4	MAP3K15	mitogen-activated protein kinase kinase kinase 15	2934	1682	32.65	48.22	2322	1605	41.21	86.73	14501	-2.29771	0.0107891
Hs_CLDN4_2	CLDN4	claudin 4	1806	1408	46.46	13.49	2136	1571	87.27	70.72	14508	-2.29715	0.0108052
Hs_C22orf1_1	MPPED1	metallophosphoesterase domain containing 1	3679	694	64.01	5.04	3168	691	85.73	4.05	14514	-2.29667	0.0108189
Hs_PCDHGC4_1	PCDHGC4	protocadherin gamma subfamily C, 4	1589	1827	48.84	34.59	1248	1322	76.28	81.47	14530	-2.29538	0.0108557
Hs_LOC388255_1			2750	4112	44.76	18.8	1339	2741	87.23	71.62	14542	-2.29441	0.0108834
Hs_CLK3_5	CLK3	CDC-like kinase 3	859	746	46.68	31.64	1527	1513	86.12	65.96	14552	-2.29361	0.0109065
Hs_RFT1_1	RFT1	RFT1 homolog (S. cerevisiae)	1127	2114	49.07	25.26	684	1213	82.31	79.06	14552	-2.29361	0.0109065
Hs_PABPC4_2	PABPC4	poly(A) binding protein, cytoplasmic 4 (inducible form)	1512	884	53.24	19.68	2267	1793	78.69	81.48	14553	-2.29353	0.0109088
Hs_C9orf72_1	C9orf72	chromosome 9 open reading frame 72	3585	1908	30.13	73.95	2721	1047	42.78	74.79	14556	-2.29329	0.0109157
Hs_UGT1A4_1	UGT1A4	UDP glucuronosyltransferase 1 family, polypeptide A4	2967	437	39.97	69.34	2609	707	50.21	72.14	14566	-2.29248	0.0109389
Hs_TPTE_6	TPTE	transmembrane phosphatase with tensin homology	3083	2457	53.75	42.86	4061	3211	79.29	67.83	14567	-2.2924	0.0109412
Hs_SGK_5	SGK	serum/glucocorticoid regulated kinase	2710	1441	21.33	65.72	3359	2395	23.64	84.26	14571	-2.29208	0.0109505
Hs_LDB3_1	LDB3	LIM domain binding 3	3550	979	60.82	16.65	2489	1036	85.3	44.69	14572	-2.292	0.0109528
Hs_OR5V1_4	OR5V1	olfactory receptor, family 5, subfamily V, member 1	2610	1349	65.02	36.25	3459	1763	78.87	40.05	14575	-2.29176	0.0109598
Hs_RPS7_1	RPS7	ribosomal protein S7	1818	1238	54.57	10.66	1056	410	87.78	38.05	14595	-2.29015	0.0110063
Hs_FAM50B_1	FAM50B	family with sequence similarity 50, member B	2942	4469	50.92	35.65	2713	3792	84.26	64.79	14612	-2.28878	0.011046
Hs_CILP_1	CILP	cartilage intermediate layer protein, nucleotide pyrophosphohydrolase	2133	1516	52.27	30.08	1782	1695	86.08	54.1	14614	-2.28862	0.0110507
Hs_MGC33839_1	CLDND2	claudin domain containing 2	2414	948	13.05	79.01	2168	575	55.44	72.7	14620	-2.28814	0.0110647
Hs_DNAI2_1			574	2567	34.32	57.85	468	1555	33.76	84.44	14621	-2.28806	0.0110671
Hs_PDCD6_3	PDCD6	programmed cell death 6	2650	2692	47.74	62.78	2847	2285	71.09	57.55	14622	-2.28798	0.0110694
Hs_FAM48B2_1	FAM48B1	family with sequence similarity 48, member B1	2093	972	39.66	34.98	1313	653	84.16	78.56	14629	-2.28741	0.0110858
Hs_KLF14_1	KLF14	Kruppel-like factor 14	2359	1120	26.16	40.98	2201	941	75.1	86.29	14639	-2.28661	0.0111093
Hs_PRKACB_16	PRKACB	protein kinase, cAMP-dependent, catalytic, beta	2779	2042	55.78	46.52	3161	2015	64.06	77.27	14641	-2.28645	0.011114
Hs_MGC33993_2	RNF182	ring finger protein 182	3860	1531	66.99	34.68	3997	1805	67.53	71.8	14659	-2.285	0.0111564
Hs_OR13D1_1	OR13D1	olfactory receptor, family 13, subfamily D, member 1	3542	2694	31.85	27.06	3224	1536	64.8	88.74	14666	-2.28444	0.0111729
Hs_LOC131572_1			3743	2647	25.43	63.51	2724	1697	70.48	80.44	14666	-2.28444	0.0111729
Hs_TRIM62_1	TRIM62	tripartite motif-containing 62	1276	495	49.37	31.52	1804	707	73.45	83.45	14667	-2.28436	0.0111753
Hs_LOC388308_1	LOC146429	hypothetical protein LOC146429	1933	739	64.72	22.19	1369	414	82.03	57.97	14675	-2.28371	0.0111942
Hs_LOC440888_1			2236	663	56.89	29.26	1695	767	84.37	58.02	14678	-2.28347	0.0112013
Hs_FCN1_4	FCN1	ficolin (collagen/fibrinogen domain containing) 1	1669	874	38.83	63.27	1330	856	51.43	79.79	14694	-2.28218	0.0112392
Hs_GPR77_5	GPR77	G protein-coupled receptor 77	1256	1036	3.42	81.47	2372	1677	25.04	74.78	14700	-2.2817	0.0112535
Hs_EGFR_12	EGFR	epidermal growth factor receptor (erythroblastic leukemia viral (v-erb-b) oncogene homolog, avian)	3180	2203	47.14	62.37	3601	2694	58.51	72.75	14711	-2.28082	0.0112796
Hs_LOC286140_1	RNF5P1	ring finger protein 5 pseudogene 1	2907	3719	29.03	40.25	2021	2130	87.58	71.55	14712	-2.28074	0.011282
Hs_DCUN1D1_1	DCUN1D1	DCN1, defective in cullin neddylation 1, domain containing 1 (S. cerevisiae)	2690	2518	63.68	14.18	3669	3086	83.24	62.22	14726	-2.27961	0.0113154
Hs_LOC442442_1			1354	1917	42.32	47.84	1209	1491	83.46	67.14	14730	-2.27929	0.011325
Hs_COPS2_1	COPS2	COP9 constitutive photomorphogenic homolog subunit 2 (Arabidopsis)	1574	2647	40.34	38.99	1484	2702	64.76	86.08	14736	-2.27881	0.0113393
Hs_SLA/LP_1	SEPSECS	Sep (O-phosphoserine) tRNA:Sec (selenocysteine) tRNA synthase	3521	2904	26.81	32.27	3080	1844	55.84	89.32	14755	-2.27728	0.0113848
Hs_LOC441798_1			753	1962	7.84	45.31	491	1875	69.25	87.89	14759	-2.27696	0.0113944
Hs_C3orf15_1	C3orf15	chromosome 3 open reading frame 15	2540	4195	40.39	32.47	1908	3247	84.07	79.8	14773	-2.27583	0.0114281
Hs_SERF1A_1	SERF1A	small EDRK-rich factor 1A (telomeric)	3195	3623	31.46	36.74	2075	2260	64.29	87.96	14776	-2.27559	0.0114353
Hs_RBPMS2_1	RBPMS2	RNA binding protein with multiple splicing 2	1133	1167	28.86	49.27	923	763	67.17	85.85	14782	-2.27511	0.0114498
Hs_FLJ45436_1			3510	2428	48.29	26.61	2877	2176	82.73	79.41	14787	-2.2747	0.0114619
Hs_LOC442370_1			2157	1958	10.29	51.43	2069	1856	19.86	88.63	14790	-2.27446	0.0114691
Hs_C10orf77_1	TMEM180	transmembrane protein 180	677	1991	28.36	68.76	437	1407	16.93	82.16	14793	-2.27422	0.0114764
Hs_LOC284397_1			3146	2447	32.84	23.09	1962	1235	85.68	82.75	14793	-2.27422	0.0114764
Hs_KIAA0931_1	PHLPPL	PH domain and leucine rich repeat protein phosphatase-like	3245	4532	39.75	52.8	3175	3429	72.82	80.66	14801	-2.27358	0.0114957
Hs_LOC147151_1	LOC644694	hypothetical LOC644694	2892	3832	30.57	43.82	2110	2354	84.74	78.21	14808	-2.27301	0.0115127
Hs_GRK1_4	GRK1	G protein-coupled receptor kinase 1	1559	3477	54.07	46.68	1593	3241	81.1	53.87	14835	-2.27084	0.0115783
Hs_ADRB1_1	ADRB1	adrenergic, beta-1-, receptor	2301	2613	40.63	46.77	2601	2991	72.74	82.85	14836	-2.27076	0.0115807
Hs_TDRD5_1	TDRD5	tudor domain containing 5	2554	3595	31.09	41.28	1493	2573	63.03	87.49	14848	-2.2698	0.01161
Hs_FLJ46354_1	C1orf175	chromosome 1 open reading frame 175	3591	1507	57.7	22.5	3248	1284	79.13	78.43	14848	-2.2698	0.01161
Hs_DPH2L2_1	DPH2	DPH2 homolog (S. cerevisiae)	2741	3158	41.48	31.63	2235	2349	75.75	85.23	14850	-2.26963	0.0116149
Hs_RAPH1_1	RAPH1	Ras association (RalGDS/AF-6) and pleckstrin homology domains 1	2607	1636	58.8	29.65	2242	1620	77.79	76.6	14867	-2.26827	0.0116565
Hs_EP300_3	EP300	E1A binding protein p300	1048	2790	1.91	55.23	2232	2665	38.89	88.03	14882	-2.26706	0.0116933
Hs_LOC401048_1			1732	2206	37.07	56.12	1540	951	82.92	65.4	14928	-2.26336	0.0118068
Hs_OBP2B_1	OBP2B	odorant binding protein 2B	3033	1487	27.96	62.21	2188	1064	77.33	77.26	14937	-2.26264	0.0118291
Hs_ACOX3_1	ACOX3	acyl-Coenzyme A oxidase 3, pristanoyl	2713	1890	76.34	19.84	2344	1873	71.42	58.62	14940	-2.26239	0.0118365
Hs_FLJ90013_1	TAPT1	transmembrane anterior posterior transformation 1	1800	2739	8.44	65.1	2384	3111	30.03	85.86	14945	-2.26199	0.0118489
Hs_CFL1_6	CFL1	cofilin 1 (non-muscle)	1506	1632	43.89	68.08	1309	1695	72.73	46.55	14952	-2.26143	0.0118664
Hs_SCML4_1			1889	2084	71.73	28.55	1257	1052	75.34	55.32	14959	-2.26087	0.0118838
Hs_AMD1_6	AMD1	adenosylmethionine decarboxylase 1	535	814	1.12	65.36	971	952	2.57	86.34	14961	-2.2607	0.0118888
Hs_LOC401070_1			2187	1523	27.34	62.11	2167	923	66.87	82.45	14965	-2.26038	0.0118987
Hs_TMEM7_4	RTP3	receptor (chemosensory) transporter protein 3	1767	1655	57.27	43.02	2386	2623	77.2	69.88	14968	-2.26014	0.0119062
Hs_HSPC111_5	HSPC111	hypothetical protein HSPC111	1363	2092	81.51	11.95	1942	2904	70.75	19.63	14975	-2.25958	0.0119237
Hs_LOC441604_1			1924	1312	28.17	55.11	1287	1039	69.7	84.31	14977	-2.25942	0.0119287
Hs_DNM1_3	DNM1	dynamin 1	2185	2494	8.42	71.65	1804	2348	56.49	81.98	14983	-2.25893	0.0119437
Hs_OR5M3_1	OR5M3	olfactory receptor, family 5, subfamily M, member 3	3690	1311	30.68	60.56	2866	865	76.48	78.27	14984	-2.25885	0.0119462
Hs_KIAA1115_1	SAPS1	SAPS domain family, member 1	2135	1069	25.2	59.4	1751	868	78.24	79.61	14992	-2.25821	0.0119663
Hs_SLC30A4_1	SLC30A4	solute carrier family 30 (zinc transporter), member 4	3405	4002	48.28	38.41	2241	3740	85.68	61.04	14996	-2.25789	0.0119763
Hs_FLJ21628_1	ZFP2	zinc finger protein 2 homolog (mouse)	3431	3562	49.99	29.17	3038	2574	69.85	85.04	14996	-2.25789	0.0119763
Hs_VPS4B_1	VPS4B	vacuolar protein sorting 4 homolog B (S. cerevisiae)	1503	2346	28.34	55.12	1263	1872	63.97	85.15	14999	-2.25765	0.0119838
Hs_KLRC1_1	KLRC1	killer cell lectin-like receptor subfamily C, member 1	2924	1979	22.67	52.1	2164	1616	74.82	84.78	15002	-2.25741	0.0119913
Hs_LOC441538_1			2784	2331	73.67	23.34	1948	2079	77.21	44.4	15009	-2.25684	0.0120089
Hs_SOAT2_1	SOAT2	sterol O-acyltransferase 2	1566	1199	24.2	68.14	1419	1151	59.27	81.58	15022	-2.2558	0.0120417
Hs_LOC51233_1	LOC51233	hypothetical protein LOC51233	2048	2221	51.03	30.12	2159	1724	78.88	81.38	15024	-2.25564	0.0120467
Hs_NOSIP_1	NOSIP	nitric oxide synthase interacting protein	1592	1231	68.03	42.49	1815	1148	73.77	42.07	15056	-2.25306	0.0121276
Hs_FKBP5_2	FKBP5	FK506 binding protein 5	1350	3479	41.26	45.01	975	2451	74.46	83.11	15060	-2.25274	0.0121378
Hs_OSBPL7_1	OSBPL7	oxysterol binding protein-like 7	1498	1386	22.9	46.25	1354	953	59.75	88.04	15060	-2.25274	0.0121378
Hs_TSPYL3_1	TSPYL3	TSPY-like 3 (pseudogene)	1855	893	22.8	76.71	1302	641	36.64	77.69	15061	-2.25266	0.0121403
Hs_VMP1_1	TMEM49	transmembrane protein 49	2042	1889	83.01	16.3	1618	1176	66.5	8.67	15062	-2.25258	0.0121428
Hs_LOC340542_1	BEX5	BEX family member 5	3162	554	19.01	63.36	2124	477	57.11	84.7	15068	-2.2521	0.0121581
Hs_MYF5_3	MYF5	myogenic factor 5	2103	2851	32.1	29.88	2077	3068	88.73	72.82	15077	-2.25137	0.012181
Hs_PMCH_2	PMCH	pro-melanin-concentrating hormone	3282	1686	39.82	42.76	1919	1290	74.05	84.26	15079	-2.25121	0.0121861
Hs_KCTD1_1	KCTD1	potassium channel tetramerisation domain containing 1	2583	1890	20.63	49.84	921	1236	83.93	80.58	15086	-2.25065	0.0122039
Hs_LOC200373_1			2811	2047	67.09	18.42	1845	1462	82.76	54.24	15097	-2.24976	0.012232
Hs_S100A11_1	S100A11	S100 calcium binding protein A11	1708	1328	67.21	24.47	1396	962	72.99	76.09	15101	-2.24944	0.0122422
Hs_MED12L_1	MED12L	mediator complex subunit 12-like	2415	3576	11.22	47.43	1461	2811	58.18	88.62	15105	-2.24912	0.0122524
Hs_SERTAD1_1	SERTAD1	SERTA domain containing 1	2260	2010	45.97	41.94	2060	1603	64.71	84.59	15111	-2.24864	0.0122678
Hs_TPSD1_3	TPSD1	tryptase delta 1	2932	1439	64.19	30.37	3234	1608	82.1	53.11	15124	-2.24759	0.0123011
Hs_SHANK1_1	SHANK1	SH3 and multiple ankyrin repeat domains 1	2733	1857	21.55	61.6	1977	1090	54.73	85.23	15124	-2.24759	0.0123011
Hs_EIF3S4_3	EIF3G	eukaryotic translation initiation factor 3, subunit G	1733	1271	27.99	42.09	1664	1216	86.48	77.55	15138	-2.24647	0.0123371
Hs_NSUN5_1	NSUN5	NOL1/NOP2/Sun domain family, member 5	3719	1209	35.41	42.93	2961	1025	79.37	83.32	15138	-2.24647	0.0123371
Hs_MUC5B_1	MUC5B	mucin 5B, oligomeric mucus/gel-forming	2348	1982	39.99	40.77	1571	1174	86.06	71.55	15140	-2.2463	0.0123423
Hs_CDCP1_1	CDCP1	CUB domain containing protein 1	815	991	29.57	39.96	756	966	80.29	84.89	15150	-2.2455	0.012368
Hs_ARHGAP6_1	ARHGAP6	Rho GTPase activating protein 6	1927	2663	37.31	24.11	1741	2323	79.55	86.27	15153	-2.24526	0.0123758
Hs_LOC153328_1			796	1681	65.08	38.19	583	728	80.62	31.59	15161	-2.24461	0.0123964
Hs_PHF5A_1	PHF5A	PHD finger protein 5A	571	514	56.22	7.98	548	649	81.02	81.2	15176	-2.24341	0.0124353
Hs_ESRRG_3	ESRRG	estrogen-related receptor gamma	2564	2709	20.79	66.15	2662	2869	42.07	84.59	15177	-2.24333	0.0124378
Hs_ENTPD3_1	ENTPD3	ectonucleoside triphosphate diphosphohydrolase 3	3093	1896	42.16	47.73	2903	1777	55.43	85.2	15178	-2.24325	0.0124404
Hs_DSCR5_1	PIGP	phosphatidylinositol glycan anchor biosynthesis, class P	3873	3651	33.08	39.69	3102	2764	78.76	84.95	15186	-2.2426	0.0124612
Hs_UBAP1_1	UBAP1	ubiquitin associated protein 1	1387	857	66.76	0.7	1409	941	85.81	21.36	15204	-2.24116	0.012508
Hs_GPR25_1	GPR25	G protein-coupled receptor 25	2993	1956	33.68	72.03	3395	2929	71.19	66.88	15212	-2.24051	0.0125289
Hs_KIF5C_7	KIF5C	kinesin family member 5C	1153	917	47.88	13.63	877	1347	69.44	87.23	15222	-2.23971	0.012555
Hs_ZNF354C_1	ZNF354C	zinc finger protein 354C	2708	2834	51.11	59.77	2150	2060	67.16	70.58	15229	-2.23914	0.0125733
Hs_VN1R4_5	VN1R4	vomeronasal 1 receptor 4	3140	2579	53.12	58.82	3985	3281	55.16	74.76	15241	-2.23818	0.0126047
Hs_SRP68_1	SRP68	signal recognition particle 68kDa	2074	2253	5.35	78.56	1860	1947	19.95	80.28	15243	-2.23802	0.0126099
Hs_LOC352909_5	C19orf51	chromosome 19 open reading frame 51	1349	1591	20.61	71.97	1912	2570	15.01	82.96	15245	-2.23786	0.0126152
Hs_DEK_6	DEK	DEK oncogene (DNA binding)	664	1149	63.7	15.49	769	1011	86.22	14.84	15247	-2.2377	0.0126204
Hs_LEPREL2_1	LEPREL2	leprecan-like 2	1431	1419	46.82	40.87	1296	1275	85.96	60.31	15256	-2.23697	0.0126441
Hs_LOC147670_1			3222	2318	53.07	45.13	2461	1353	53.47	83.07	15257	-2.23689	0.0126467
Hs_ECH1_1	ECH1	enoyl Coenzyme A hydratase 1, peroxisomal	1622	2687	38.16	52.29	1848	2448	76.41	81.09	15259	-2.23673	0.012652
Hs_FLJ25778_1	FLJ25778	hypothetical protein FLJ25778	2735	3212	35.43	36.71	2400	3096	85.04	80.46	15260	-2.23665	0.0126546
Hs_PWWP1_1	HDGFL1	hepatoma derived growth factor-like 1	2462	3103	44.84	28.59	2220	2393	82.52	82.11	15285	-2.23464	0.0127205
Hs_C3orf19_1	C3orf19	chromosome 3 open reading frame 19	1819	776	66.08	5.93	1757	1102	84.8	53.45	15287	-2.23448	0.0127258
Hs_LOC440125_1	LOC440125	similar to Heterogeneous nuclear ribonucleoprotein A1 (Helix-destabilizing protein) (Single-strand RNA-binding protein) (hnRNP core protein A1) (HDP)	802	1889	40.65	56.75	585	1602	69.4	80.9	15300	-2.23343	0.0127602
Hs_SLC6A2_3	SLC6A2	solute carrier family 6 (neurotransmitter transporter, noradrenalin), member 2	1713	2280	19.03	72.98	1933	2050	72.37	75.56	15319	-2.2319	0.0128107
Hs_LOC440374_1	RAB43	RAB43, member RAS oncogene family	4605	3341	42.95	46.69	3265	2345	80.95	77.7	15323	-2.23158	0.0128213
Hs_LOC441531_1	PGAM4	phosphoglycerate mutase family member 4	1838	1090	44.23	43.85	1688	1203	71.33	83.96	15329	-2.2311	0.0128373
Hs_KIR2DL5_5	KIR2DL5A	killer cell immunoglobulin-like receptor, two domains, long cytoplasmic tail, 5A	2462	1971	25.3	48.76	1930	951	77.05	85.07	15333	-2.23078	0.0128479
Hs_LOC389992_1	LOC389992	similar to 60S ribosomal protein L7	1814	771	14.55	63.04	1523	1298	35.46	86.52	15335	-2.23062	0.0128533
Hs_ADAM23_1	ADAM23	ADAM metallopeptidase domain 23	3155	1723	67.39	34.71	2164	1229	75.42	67.29	15358	-2.22877	0.0129147
Hs_LOC440815_1			1490	2532	23.42	67.34	1508	2616	52.32	83.6	15358	-2.22877	0.0129147
Hs_FNDC3A_1			2960	2857	61.89	32.06	2258	2658	78.08	74.42	15369	-2.22788	0.0129442
Hs_ZNF697_5			2259	2764	34.13	26.63	1563	1869	77.29	87.48	15377	-2.22724	0.0129657
Hs_GSTA4_1	GSTA4	glutathione S-transferase A4	2508	3924	76	22.22	2431	3385	75.52	51.55	15379	-2.22708	0.0129711
Hs_KIAA1468_1	KIAA1468	KIAA1468	3377	3106	68.4	30.71	2378	2177	79.69	54.62	15386	-2.22651	0.0129899
Hs_PTH_1	PTH	parathyroid hormone	2561	2207	38.19	31.45	2538	1783	74.07	87.04	15392	-2.22603	0.0130061
Hs_DUSP11_6	DUSP11	dual specificity phosphatase 11 (RNA/RNP complex 1-interacting)	3407	2349	56.59	52.83	4472	3292	66.08	74.18	15418	-2.22394	0.0130763
Hs_CELSR2_1	CELSR2	cadherin, EGF LAG seven-pass G-type receptor 2 (flamingo homolog, Drosophila)	3048	2618	45.24	72.23	2862	3758	61.95	55.11	15426	-2.2233	0.0130979
Hs_KIAA1772_3			2578	1320	59.04	31.52	3332	2292	76.11	79.28	15432	-2.22281	0.0131142
Hs_KRTAP9-3_1	KRTAP9-3	keratin associated protein 9-3	3662	3106	36.24	31.91	2687	1849	80.83	85.34	15439	-2.22225	0.0131332
Hs_HTF9C_1	HTF9C	HpaII tiny fragments locus 9C	1638	1843	2.5	64.08	2224	2633	37.28	86.75	15451	-2.22128	0.0131658
Hs_RAI17_1	ZMIZ1	zinc finger, MIZ-type containing 1	838	2106	18.74	73.03	693	2089	63.92	79.75	15457	-2.2208	0.0131822
Hs_DGKB_9	DGKB	diacylglycerol kinase, beta 90kDa	1449	1777	15.8	68.66	2042	2622	55.14	83.98	15464	-2.22024	0.0132013
Hs_ACY3_1	ACY3	aspartoacylase (aminocyclase) 3	2727	3342	57.54	49.76	2022	3028	75.37	67.7	15481	-2.21887	0.0132477
Hs_EDARADD_5	EDARADD	EDAR-associated death domain	1887	3599	18.23	58.54	1616	2783	69.49	85.38	15482	-2.21879	0.0132505
Hs_S100A8_1	S100A8	S100 calcium binding protein A8	1984	3226	29.49	74.89	1269	2152	58.63	75.6	15483	-2.21871	0.0132532
Hs_PRKCZ_5	PRKCZ	protein kinase C, zeta	3237	1565	50.08	36.81	4228	2040	86.59	56.76	15484	-2.21863	0.013256
Hs_LOC440821_1			1545	2900	47.57	58.38	973	1800	61.46	78.78	15484	-2.21863	0.013256
Hs_IFNAR1_2	IFNAR1	interferon (alpha, beta and omega) receptor 1	1383	950	13.09	38.53	719	865	28.93	90.64	15485	-2.21855	0.0132587
Hs_CCR2_4	CCR2	chemokine (C-C motif) receptor 2	2791	2768	59.51	46.35	3384	3276	78.01	61.87	15506	-2.21686	0.0133163
Hs_LOC440251_1	LOC643699	similar to golgi autoantigen, golgin subfamily a, 8E	2249	1312	72.48	33.16	1926	1657	75.7	49.61	15510	-2.21654	0.0133273
Hs_FLJ40319_1			3256	2889	46.16	29.25	2124	1417	87.9	65.28	15517	-2.21597	0.0133466
Hs_SAMD9_1	SAMD9	sterile alpha motif domain containing 9	3147	976	45.28	48.36	2515	1127	76.62	80.21	15543	-2.21388	0.0134184
Hs_CXCR3_1	CXCR3	chemokine (C-X-C motif) receptor 3	2394	403	61.53	20.1	2989	813	86.15	48.22	15544	-2.2138	0.0134212
Hs_MGC17624_1	C16orf74	chromosome 16 open reading frame 74	873	2558	1.26	18.26	664	1457	8.28	92.38	15544	-2.2138	0.0134212
Hs_HAGHL_1	HAGHL	hydroxyacylglutathione hydrolase-like	1402	4449	36.95	36.21	1424	3400	79.21	85.21	15548	-2.21348	0.0134323
Hs_DKFZP547L112_1			2161	1451	49.65	36.6	1602	1071	67.79	84.97	15552	-2.21316	0.0134433
Hs_PLK3_5	PLK3	polo-like kinase 3 (Drosophila)	415	1959	37.35	58.19	684	2340	59.65	83.72	15553	-2.21308	0.0134461
Hs_LOC389683_1			2315	858	16.5	65.27	2119	612	41.15	85.95	15561	-2.21244	0.0134683
Hs_NS5ATP13TP2_1	OAF	OAF homolog (Drosophila)	1100	1871	17.73	62.59	1027	1419	64.56	85.06	15568	-2.21187	0.0134878
Hs_DHRS10_1	HSD17B14	hydroxysteroid (17-beta) dehydrogenase 14	3214	614	20.85	43.97	2359	517	59.73	88.97	15570	-2.21171	0.0134933
Hs_LOC387720_1			1699	2638	8.65	18.42	1294	1139	40.96	92.01	15580	-2.21091	0.0135212
Hs_SPIB_1	SPIB	Spi-B transcription factor (Spi-1/PU.1 related)	1371	559	11.16	68.87	1379	692	81.51	72.98	15581	-2.21083	0.0135239
Hs_FLJ32934_1	DCST2	DC-STAMP domain containing 2	3290	1280	47.93	36.48	1932	521	87.53	51.06	15583	-2.21067	0.0135295
Hs_TP73_2	TP73	tumor protein p73	2985	3383	27.54	58.14	3700	3953	83.27	75.56	15584	-2.21058	0.0135323
Hs_G3BP_16	G3BP1	GTPase activating protein (SH3 domain) binding protein 1	498	2472	33.13	67.84	627	2397	37	82.56	15593	-2.20986	0.0135574
Hs_LOC441740_1			1626	1567	68.2	43.4	1338	1232	63.98	70.05	15598	-2.20946	0.0135714
Hs_LOC441735_1			2248	1277	63.43	19.11	1925	1614	78.49	78.44	15606	-2.20881	0.0135938
Hs_SH3MD1_1	SH3PXD2A	SH3 and PX domains 2A	2230	2979	35.83	62.71	1795	2315	70.14	80.22	15618	-2.20785	0.0136274
Hs_STAF65(gamma)_1	SUPT7L	suppressor of Ty 7 (S. cerevisiae)-like	3563	3430	31.1	59.01	2619	3036	69.87	83.47	15619	-2.20777	0.0136302
Hs_KIAA0963_1	SBNO2	strawberry notch homolog 2 (Drosophila)	2439	1847	40.22	40.5	1997	1072	80.72	82.84	15624	-2.20737	0.0136442
Hs_SPFH2_1	ERLIN2	ER lipid raft associated 2	3702	2115	30.15	39.67	2890	2035	80.76	85.41	15654	-2.20495	0.0137287
Hs_DKFZP566N034_1	TMEM163	transmembrane protein 163	2551	2833	48.41	50.48	1580	1946	83.29	61.56	15674	-2.20334	0.0137852
Hs_C6orf149_1	LYRM4	LYR motif containing 4	3174	3400	33.05	46.97	2657	3156	87.2	69.39	15680	-2.20286	0.0138023
Hs_RNF157_4	RNF157	ring finger protein 157	2627	2896	64.29	2.83	2131	1539	87.28	8.38	15684	-2.20254	0.0138136
Hs_LOC441510_1	LOC644415	similar to prohibitin	817	1407	74.91	19.9	841	1165	79.07	46.7	15684	-2.20254	0.0138136
Hs_LOC401126_1			1135	1204	69.43	6.48	883	1266	85.28	20.7	15688	-2.20222	0.013825
Hs_UNQ830_1	UNQ830	ASCL830	2867	2527	18.17	51.64	2010	1693	64.13	87.83	15705	-2.20085	0.0138733
Hs_LOC441782_1			1720	1913	57.56	37.48	1787	1372	82.6	67.93	15713	-2.20021	0.0138961
Hs_MGC22265_1			1117	1790	53.8	8.77	1071	1121	88.61	55.58	15714	-2.20013	0.013899
Hs_FLJ20308_1	ALKBH5	alkB, alkylation repair homolog 5 (E. coli)	923	2127	45.61	35.92	1360	2049	87.57	62.81	15716	-2.19997	0.0139047
Hs_KIAA1171_1			4206	2673	33.67	20.8	2634	1925	85.99	84.16	15721	-2.19956	0.013919
Hs_EHHADH_1	EHHADH	enoyl-Coenzyme A, hydratase/3-hydroxyacyl Coenzyme A dehydrogenase	2553	2441	38.74	35.93	2647	1933	76.92	86.03	15724	-2.19932	0.0139275
Hs_C20orf112_1	C20orf112	chromosome 20 open reading frame 112	1902	3036	36.65	39.06	1320	2277	85.38	79.84	15731	-2.19876	0.0139475
Hs_PIK3CD_5	PIK3CD	phosphoinositide-3-kinase, catalytic, delta polypeptide	1868	2204	25.11	76.5	1860	3155	52.69	77.97	15734	-2.19852	0.0139561
Hs_PPFIA3_10	PPFIA3	protein tyrosine phosphatase, receptor type, f polypeptide (PTPRF), interacting protein (liprin), alpha 3	2004	509	53.04	39.29	2631	1573	86.96	11.19	15747	-2.19747	0.0139934
Hs_TBXA2R_2	TBXA2R	thromboxane A2 receptor	679	1427	54.34	40.64	1004	2429	71.51	82.05	15769	-2.1957	0.0140567
Hs_SORD_4	SORD	sorbitol dehydrogenase	2609	746	66	12.87	1895	912	86.12	33.44	15776	-2.19514	0.0140768
Hs_GPR4_6	GPR4	G protein-coupled receptor 4	1664	2368	22.6	71.58	2314	2966	54.97	82.23	15781	-2.19474	0.0140913
Hs_ZNF564_1	ZNF564	zinc finger protein 564	2085	2852	34.29	67.36	1286	1719	76.05	73.76	15788	-2.19417	0.0141115
Hs_HLA-F_1	HLA-F	major histocompatibility complex, class I, F	2287	1342	19.63	65.35	2378	1061	59.8	84.83	15789	-2.19409	0.0141144
Hs_Kua_1	TMEM189	transmembrane protein 189	3204	886	44.38	25.4	2869	774	88.39	70.16	15791	-2.19393	0.0141202
Hs_TOMM40_1	TOMM40	translocase of outer mitochondrial membrane 40 homolog (yeast)	2245	1741	30.51	50.89	1619	1847	85.86	74.66	15792	-2.19385	0.0141231
Hs_MYL1_1	MYL1	myosin, light chain 1, alkali; skeletal, fast	1936	3739	52.63	47.58	2054	2539	82.47	63.92	15821	-2.19152	0.0142072
Hs_LOC147942_1			4075	3621	68.34	40.1	2106	1449	72.84	67.01	15824	-2.19128	0.0142159
Hs_A4GNT_1	A4GNT	alpha-1,4-N-acetylglucosaminyltransferase	436	2647	15.14	69.55	916	1866	56.88	84.14	15826	-2.19112	0.0142217
Hs_DCTN2_1	DCTN2	dynactin 2 (p50)	2964	431	81.11	6.03	2853	574	76.52	36.59	15833	-2.19055	0.0142421
Hs_LOC441700_1			929	933	57.27	32.8	1016	618	70.37	83.33	15859	-2.18846	0.014318
Hs_KIF1B_7	KIF1B	kinesin family member 1B	2121	2691	41.44	44.37	2106	2551	79.91	82.2	15873	-2.18733	0.014359
Hs_LOC127295_1	LOC127295	similar to 60S ribosomal protein L36	1677	2244	13.06	69.92	618	1573	0.32	85.7	15886	-2.18629	0.0143972
Hs_FLJ42291_1			3765	1434	51.45	54.39	3407	1445	79.04	66.57	15889	-2.18605	0.0144061
Hs_ADRA1A_5	ADRA1A	adrenergic, alpha-1A-, receptor	1947	2176	52.08	61.9	2760	2535	43.19	77.67	15891	-2.18589	0.0144119
Hs_LOC441498_1			2133	2456	35.77	56.51	1666	1731	65.19	84.52	15894	-2.18565	0.0144208
Hs_OR2AE1_1	OR2AE1	olfactory receptor, family 2, subfamily AE, member 1	3399	1457	43.07	14.41	2056	1121	89.25	70.92	15899	-2.18524	0.0144355
Hs_LOC126987_1			3582	3247	31.55	69.97	2182	1939	46.7	82	15903	-2.18492	0.0144473
Hs_LOC222967_8	RSPH10B	radial spoke head 10 homolog B (Chlamydomonas)	3192	2500	32.99	75.72	3807	2763	37.35	77.78	15916	-2.18388	0.0144857
Hs_CDC2L2_10	CDC2L1	cell division cycle 2-like 1 (PITSLRE proteins)	1015	420	53.89	50	1130	636	79.73	68.55	15918	-2.18371	0.0144916
Hs_LOC341346_1	LOC341346	hypothetical LOC341346	3965	2232	49.76	33.2	2703	2272	86.79	67.56	15919	-2.18363	0.0144946
Hs_LOC440001_1	LOC649755	similar to Ribulose-phosphate 3-epimerase (Ribulose-5-phosphate-3-epimerase) (HUSSY-17)	3072	2920	38.93	46.2	2160	1828	81.94	81.02	15925	-2.18315	0.0145123
Hs_COX10_4	COX10	COX10 homolog, cytochrome c oxidase assembly protein, heme A: farnesyltransferase (yeast)	2909	2631	19.04	83.16	4064	3294	52.26	71.49	15932	-2.18259	0.0145331
Hs_BIRC4_7	BIRC4	baculoviral IAP repeat-containing 4	1421	3402	68.4	28.48	1713	3721	82.25	53	15935	-2.18235	0.014542
Hs_CYorf15B_1	CYorf15B	chromosome Y open reading frame 15B	4083	3891	43.67	50.17	3258	3202	80.36	78.17	15938	-2.18211	0.0145509
Hs_DOCK3_1	DOCK3	dedicator of cytokinesis 3	2636	639	68.29	38.5	2300	548	79.26	47.81	15947	-2.18138	0.0145776
Hs_LOC389866_1			2178	2465	16.85	71.28	1236	1691	28.24	84.68	15949	-2.18122	0.0145835
Hs_NOXO1_2	NOXO1	NADPH oxidase organizer 1	3324	1875	38.27	49.28	2686	1699	68.58	85.52	15953	-2.1809	0.0145954
Hs_PRIMA1_1	PRIMA1	proline rich membrane anchor 1	3741	1630	28.23	36.75	2396	1173	72.79	88.49	15954	-2.18082	0.0145984
Hs_KIAA1571_1	ZDBF2	zinc finger, DBF-type containing 2	4498	4122	29.95	39.4	2937	2712	77.63	86.95	15958	-2.1805	0.0146103
Hs_APOBEC3D_1	APOBEC3D	apolipoprotein B mRNA editing enzyme, catalytic polypeptide-like 3D (putative)	2643	2133	37.99	21.24	2241	1570	89.96	68.6	15962	-2.18017	0.0146223
Hs_LOC389347_1			4098	3204	56	27.34	2785	1885	86.64	63.08	15962	-2.18017	0.0146223
Hs_OR10Z1_1	OR10Z1	olfactory receptor, family 10, subfamily Z, member 1	2245	3072	5.17	87.17	1187	1892	13.82	70.72	15972	-2.17937	0.0146521
Hs_IGFBPL1_1	IGFBPL1	insulin-like growth factor binding protein-like 1	2428	2474	41.52	45.55	2226	2024	51.26	87.06	15976	-2.17905	0.014664
Hs_RND1_1	RND1	Rho family GTPase 1	2513	2547	60.57	35.65	2667	1203	80.91	72.15	15977	-2.17897	0.014667
Hs_GTF2B_3	GTF2B	general transcription factor IIB	2254	2385	55.19	40.38	1379	2246	69.4	82.77	15983	-2.17849	0.014685
Hs_TFF2_3	TFF2	trefoil factor 2 (spasmolytic protein 1)	826	3335	64.41	37.51	1412	3863	81.16	59.82	15993	-2.17768	0.0147149
Hs_GPR144_5			1759	2790	69.24	31.43	2070	3423	82.08	39.96	16001	-2.17704	0.0147389
Hs_CKAP4_4	CKAP4	cytoskeleton-associated protein 4	2089	986	70.37	1.62	2183	829	85.89	1.33	16017	-2.17575	0.014787
Hs_LOC126075_1	LOC126075	hypothetical protein LOC126075	1822	1169	23.22	15.4	1514	1151	92.34	51	16031	-2.17462	0.0148292
Hs_C20orf85_1	C20orf85	chromosome 20 open reading frame 85	3419	2174	26.91	49.4	2536	1524	67.23	87.53	16050	-2.1731	0.0148866
Hs_SLC12A7_1	SLC12A7	solute carrier family 12 (potassium/chloride transporters), member 7	2626	2307	19.31	59.77	2183	1640	55.47	87.01	16055	-2.17269	0.0149017
Hs_HTR3B_6	HTR3B	5-hydroxytryptamine (serotonin) receptor 3B	1856	1471	33.35	71.38	2965	2393	77.2	66.82	16056	-2.17261	0.0149047
Hs_NDUFS3_1	NDUFS3	NADH dehydrogenase (ubiquinone) Fe-S protein 3, 30kDa (NADH-coenzyme Q reductase)	1179	1270	17.9	69.84	1444	1449	71.88	81.44	16060	-2.17229	0.0149169
Hs_FCGR3B_1	FCGR3B	Fc fragment of IgG, low affinity IIIb, receptor (CD16b)	608	3725	14.97	52.43	857	2597	30.81	89.3	16069	-2.17157	0.0149442
Hs_LOC150383_1	LOC150383	similar to RIKEN cDNA 2210021J22	2113	972	26.64	79.42	1641	639	57.04	74.33	16073	-2.17124	0.0149563
Hs_PMCHL1_1			4552	4177	48.92	26.89	3115	2568	88.19	65.5	16073	-2.17124	0.0149563
Hs_KIAA1193_1	MIER2	mesoderm induction early response 1, family member 2	2184	1475	56.82	50.31	1777	1674	69.95	77.24	16079	-2.17076	0.0149746
Hs_SCN2A2_4	SCN2A	sodium channel, voltage-gated, type II, alpha subunit	2863	911	49.63	43.8	2445	2083	80.41	78.59	16088	-2.17004	0.015002
Hs_LAMC3_1	LAMC3	laminin, gamma 3	761	2851	44.02	75.83	762	2072	57.09	61.1	16088	-2.17004	0.015002
Hs_KCNJ3_3	KCNJ3	potassium inwardly-rectifying channel, subfamily J, member 3	1811	2184	30.09	55.4	1593	2120	70.18	85.47	16094	-2.16956	0.0150203
Hs_FURIN_2	FURIN	furin (paired basic amino acid cleaving enzyme)	2085	738	80.53	8.4	1463	523	79.15	2.49	16096	-2.16939	0.0150264
Hs_PARG1_1	ARHGAP29	Rho GTPase activating protein 29	2752	1390	50.62	19.93	2309	1407	89.09	55.01	16098	-2.16923	0.0150325
Hs_VprBP_1	VPRBP	Vpr (HIV-1) binding protein	842	516	68.29	11.63	776	528	82.6	69.89	16106	-2.16859	0.0150569
Hs_ATF2_3	ATF2	activating transcription factor 2	1880	2886	25.69	59.63	1970	2583	71.27	84.67	16111	-2.16819	0.0150722
Hs_LOC401677_1	LOC401677	similar to eukaryotic translation elongation factor 1 alpha 2	2735	2338	65.37	28.57	2134	1383	73.01	80.04	16111	-2.16819	0.0150722
Hs_LOC402059_1			1143	779	62.55	15.28	1190	736	87.73	8.56	16112	-2.16811	0.0150753
Hs_KRTAP20-1_1	KRTAP20-1	keratin associated protein 20-1	2773	3325	23.33	43.43	1220	1642	74.18	88	16114	-2.16795	0.0150814
Hs_LOC343717_1			2435	2411	31.33	19.45	1553	1295	90.73	70.81	16114	-2.16795	0.0150814
Hs_MGC7036_1	RILPL2	Rab interacting lysosomal protein-like 2	2810	2450	43.59	39.92	2007	1763	83.86	79.69	16125	-2.16706	0.0151151
Hs_CPN1_3	CPN1	carboxypeptidase N, polypeptide 1	1433	3263	80.46	17.65	917	2242	75.35	46.79	16127	-2.1669	0.0151212
Hs_LOC441196_1			1885	2048	40.27	50.73	1185	1560	85.4	70	16136	-2.16618	0.0151488
Hs_LOC440385_1			943	512	76.78	8.98	856	469	80.14	53.09	16143	-2.16561	0.0151704
Hs_GFPT2_1	GFPT2	glutamine-fructose-6-phosphate transaminase 2	2880	2483	22.74	55.09	2628	1959	57.53	87.75	16147	-2.16529	0.0151827
Hs_FCGBP_1	FCGBP	Fc fragment of IgG binding protein	2926	2604	44.67	60.14	2199	2222	76.26	74.8	16150	-2.16505	0.0151919
Hs_CSHL1_1	CSHL1	chorionic somatomammotropin hormone-like 1	1846	2414	18.8	32.23	1361	2230	86.92	84.48	16154	-2.16473	0.0152042
Hs_LOC440713_1			2539	1147	34.34	38.88	2157	785	59.3	88.92	16181	-2.16256	0.0152877
Hs_C1orf34_1	C1orf34	chromosome 1 open reading frame 34	1300	1148	30.77	43.29	1046	1047	89.48	58.83	16193	-2.16159	0.0153249
Hs_GPR73L1_2	PROKR2	prokineticin receptor 2	1725	1192	45.39	38.34	2542	2013	88.55	47.64	16194	-2.16151	0.015328
Hs_LOC440246_1			2456	1840	59.65	41.9	1573	1755	82.2	62.28	16194	-2.16151	0.015328
Hs_LOC343221_1			4014	2391	58.32	25.35	2970	1397	87.41	48.46	16197	-2.16127	0.0153373
Hs_MAP3K10_2	MAP3K10	mitogen-activated protein kinase kinase kinase 10	3099	807	75.99	5.08	3637	1230	80.73	58.05	16202	-2.16087	0.0153528
Hs_GPAM_1	GPAM	glycerol-3-phosphate acyltransferase, mitochondrial	3932	2651	24.87	34.93	3417	2785	72.87	89.19	16204	-2.16071	0.015359
Hs_C14orf119_1	C14orf119	chromosome 14 open reading frame 119	2559	3021	10.39	58.29	2260	2198	46.24	88.31	16212	-2.16006	0.0153839
Hs_MYBPH_1	MYBPH	myosin binding protein H	1671	1136	77.38	22.18	1503	1304	78.18	46.4	16215	-2.15982	0.0153933
Hs_Spc24_5			1478	996	55.28	12.25	1845	1581	83.47	81.47	16229	-2.15869	0.0154369
Hs_LOC388327_1	hCG_1985469	hCG1985469	3708	1660	55.83	12.23	2181	930	88.49	58.28	16236	-2.15813	0.0154588
Hs_LOC150577_1			2776	1570	31.02	68.47	1918	1270	60.53	82.36	16241	-2.15773	0.0154744
Hs_LOC402095_1			1856	1726	8.03	83.84	999	1492	47.05	75.8	16244	-2.15749	0.0154838
Hs_LOC283551_1			673	2274	18.28	68.73	771	1683	39.95	85.62	16249	-2.15709	0.0154995
Hs_LOC389473_1			4426	2291	61.82	14.1	2852	1597	84.68	73.51	16256	-2.15652	0.0155214
Hs_NEK3_9	NEK3	NIMA (never in mitosis gene a)-related kinase 3	1935	2006	17	63.41	2742	2050	26.99	87.46	16261	-2.15612	0.0155371
Hs_EIF3S6IP_1	EIF3EIP	eukaryotic translation initiation factor 3, subunit E interacting protein	1450	992	87.59	10.08	1361	1062	45.26	58.95	16267	-2.15564	0.015556
Hs_GNAO1_2	GNAO1	guanine nucleotide binding protein (G protein), alpha activating activity polypeptide O	2009	2796	35.04	58.55	2005	2422	69.58	83.98	16280	-2.15459	0.0155969
Hs_EPHA3_8	EPHA3	EPH receptor A3	2454	1912	38.22	68.62	3933	2789	71.78	75.58	16280	-2.15459	0.0155969
Hs_HSPC163_1	CNIH4	cornichon homolog 4 (Drosophila)	428	2937	4.91	49.78	713	1262	30.29	90.1	16280	-2.15459	0.0155969
Hs_PPP1R2P9_2	PPP1R2P9	protein phosphatase 1, regulatory (inhibitor) subunit 2 pseudogene 9	2937	2548	51.58	53.69	2984	3594	78.69	72.04	16281	-2.15451	0.0156
Hs_C14orf166B_1	C14orf166B	chromosome 14 open reading frame 166B	3519	1630	37.94	63.8	2867	900	83.92	51.67	16296	-2.1533	0.0156474
Hs_ALPI_5	ALPI	alkaline phosphatase, intestinal	2500	1507	22.04	65.89	3160	2020	47.06	85.99	16306	-2.1525	0.015679
Hs_DKFZP434B172_1			4172	3616	46.05	62.03	2548	2151	70.37	77.13	16309	-2.15226	0.0156885
Hs_LOC440635_1			2694	592	76.54	0.34	2951	782	83.67	1.79	16321	-2.15129	0.0157265
Hs_PIK3C2G_5	PIK3C2G	phosphoinositide-3-kinase, class 2, gamma polypeptide	1772	1254	39.95	46.49	2845	2116	80.07	82.89	16329	-2.15065	0.0157519
Hs_MGC33947_1	C19orf41	chromosome 19 open reading frame 41	2344	1941	58.49	9.12	1879	991	87.12	68.82	16335	-2.15017	0.015771
Hs_SLC39A5_1	SLC39A5	solute carrier family 39 (metal ion transporter), member 5	3274	1825	39.98	31.4	2171	1591	87.47	78.32	16335	-2.15017	0.015771
Hs_ORMDL1_1	ORMDL1	ORM1-like 1 (S. cerevisiae)	2342	4502	31.51	37.72	1985	2988	67.76	88.96	16340	-2.14976	0.0157869
Hs_PDK4_1	PDK4	pyruvate dehydrogenase kinase, isozyme 4	1261	1526	30.61	18.61	1678	2769	92.19	37.38	16347	-2.1492	0.0158092
Hs_FLJ35785_1	FLJ35785	hypothetical protein FLJ35785	3191	2751	55.28	15.34	1533	1750	89.04	44.69	16347	-2.1492	0.0158092
Hs_C18orf17_1	C18orf17	chromosome 18 open reading frame 17	3028	2386	23.65	77.95	1989	1907	70.39	73.57	16352	-2.1488	0.0158251
Hs_DGKA_5	DGKA	diacylglycerol kinase, alpha 80kDa	2572	2261	43.35	54.09	3049	3432	70.45	83.1	16355	-2.14856	0.0158347
Hs_EPHB3_1	EPHB3	EPH receptor B3	1994	2074	36.71	63.07	2539	2173	62.9	83.16	16356	-2.14848	0.0158379
Hs_MAGEB2_1	MAGEB2	melanoma antigen family B, 2	3245	1481	12.48	81.09	2645	1579	26.54	80.62	16359	-2.14824	0.0158475
Hs_BDH_2	BDH1	3-hydroxybutyrate dehydrogenase, type 1	2428	2214	29.86	70.1	1899	1584	75.09	76.89	16360	-2.14816	0.0158507
Hs_HCST_2	HCST	hematopoietic cell signal transducer	2779	615	41.99	76.42	3299	818	58.35	65.89	16360	-2.14816	0.0158507
Hs_TNFRSF12A_3	TNFRSF12A	tumor necrosis factor receptor superfamily, member 12A	2372	3637	43.51	41.08	1911	2491	79.85	83.46	16367	-2.14759	0.0158731
Hs_FCRH3_1	FCRL3	Fc receptor-like 3	1282	2643	23.48	73.44	900	1239	34.56	83.54	16379	-2.14663	0.0159115
Hs_DBR1_1	DBR1	debranching enzyme homolog 1 (S. cerevisiae)	3396	2044	76.59	14.33	2575	1868	70.52	75.59	16392	-2.14558	0.0159532
Hs_LOC150297_1			2849	3142	31.52	48.63	1689	2094	61.63	87.97	16400	-2.14494	0.0159789
Hs_DKFZp547B1713_1	C1orf131	chromosome 1 open reading frame 131	3180	1477	54.62	14.35	2258	1050	84.99	79.9	16409	-2.14421	0.0160079
Hs_LOC442497_1			4136	3893	17.34	74.93	3768	3454	46.31	83.24	16409	-2.14421	0.0160079
Hs_LOC388397_1			2596	1814	52.35	36.88	2089	1267	87.6	49.49	16430	-2.14252	0.0160757
Hs_SPG21_1	SPG21	spastic paraplegia 21 (autosomal recessive, Mast syndrome)	446	3067	21.97	41.67	918	1625	80.83	87.02	16434	-2.1422	0.0160886
Hs_PTGER2_6	PTGER2	prostaglandin E receptor 2 (subtype EP2), 53kDa	1155	1773	36.19	49.69	2464	2258	78.53	84.01	16440	-2.14172	0.016108
Hs_RBM11_1	RBM11	RNA binding motif protein 11	3262	3374	45.46	53.5	2670	2670	79.74	77.23	16445	-2.14132	0.0161242
Hs_OR7D2_5	OR7D2	olfactory receptor, family 7, subfamily D, member 2	3227	3167	58.41	50.65	4885	4071	81.66	49.08	16453	-2.14067	0.0161502
Hs_ZHX1_1	ZHX1	zinc fingers and homeoboxes 1	3088	2321	58.23	30.93	2645	2070	78.03	81.59	16455	-2.14051	0.0161567
Hs_RABIF_2	RABIF	RAB interacting factor	1793	2050	76.35	15.71	1192	1702	81.8	38.95	16457	-2.14035	0.0161632
Hs_LOC128192_1	LOC128192	similar to peptidylprolyl isomerase A isoform 1	3221	3389	50.36	49.13	2390	2588	79.16	77.47	16463	-2.13987	0.0161827
Hs_ADRA2B_6	ADRA2B	adrenergic, alpha-2B-, receptor	3010	2031	48.27	53.91	3274	2401	82.68	67.06	16474	-2.13898	0.0162185
Hs_KIAA1414_1	HEATR5B	HEAT repeat containing 5B	663	2281	7.54	81.28	923	1774	57.64	78.58	16474	-2.13898	0.0162185
Hs_KIAA1688_1	KIAA1688	KIAA1688 protein	3651	1589	72.34	18.75	3001	1112	84.34	22.84	16478	-2.13866	0.0162315
Hs_MAGEA1_1	MAGEA1	melanoma antigen family A, 1 (directs expression of antigen MZ2-E)	2467	1981	59.3	60.78	1548	1902	55.75	71.71	16484	-2.13818	0.0162511
Hs_TMED1_1	TMED1	transmembrane emp24 protein transport domain containing 1	2474	2502	34.6	45.12	1464	2411	85.45	80.13	16503	-2.13665	0.0163132
Hs_COL8A2_1	COL8A2	collagen, type VIII, alpha 2	2538	1683	51.54	42.72	1981	1483	85.21	68.04	16506	-2.13641	0.016323
Hs_KIAA0652_1	KIAA0652	KIAA0652	1682	1798	65.46	55.01	1419	1596	63.14	66.48	16508	-2.13625	0.0163295
Hs_FLJ40235_1	FLJ40235	hypothetical protein FLJ40235	2240	2186	11.74	46.02	1525	2249	14.3	90.71	16508	-2.13625	0.0163295
Hs_NRXN2_1	NRXN2	neurexin 2	2179	1227	66.27	47.68	1690	1056	75.68	60.04	16514	-2.13577	0.0163492
Hs_LOC441612_1			2604	1217	51.34	57.11	2090	1148	72.68	76.92	16517	-2.13553	0.0163591
Hs_LOC340893_1	FAM23A	family with sequence similarity 23, member A	4246	3800	41.05	41.34	2765	2235	86.15	77.27	16533	-2.13424	0.0164116
Hs_IL22RA1_4	IL22RA1	interleukin 22 receptor, alpha 1	2311	2684	79.75	35.8	2985	3750	67.5	49.17	16549	-2.13295	0.0164644
Hs_DGKK_1	DGKK	diacylglycerol kinase, kappa	3867	2540	47.22	14.17	3222	2335	90.25	55.2	16554	-2.13255	0.0164809
Hs_PURA_1	PURA	purine-rich element binding protein A	3419	2782	37.12	53.88	2486	2049	81.01	80.87	16569	-2.13134	0.0165305
Hs_OR5L1_1	OR5L1	olfactory receptor, family 5, subfamily L, member 1	2375	2856	55.92	32.11	1411	2311	85.19	73.22	16587	-2.12989	0.0165902
Hs_KRT6E_1			4091	1908	57.64	22.43	2328	1228	88.1	52.93	16595	-2.12925	0.0166168
Hs_PER2_6	PER2	period homolog 2 (Drosophila)	1204	2650	17.52	66.6	1287	2599	54.23	86.26	16598	-2.12901	0.0166268
Hs_ZNF121_1	ZNF121	zinc finger protein 121	2185	1140	37.03	42.28	980	1484	83.27	83.36	16619	-2.12732	0.0166968
Hs_SMCY_4	JARID1D	jumonji, AT rich interactive domain 1D	919	1149	69.97	26.63	790	1417	49.75	83.35	16621	-2.12716	0.0167035
Hs_CMKOR1_6	CXCR7	chemokine (C-X-C motif) receptor 7	1547	2448	59.6	58.82	2105	2568	65.61	70.09	16626	-2.12676	0.0167202
Hs_FLJ25692_1	C8orf45	chromosome 8 open reading frame 45	2848	1739	56.39	14.84	1895	1779	87.97	67.17	16631	-2.12635	0.0167369
Hs_RBPSUH_1	RBPJ	recombination signal binding protein for immunoglobulin kappa J region	2200	1073	30.09	51.44	1730	725	54.45	88.28	16633	-2.12619	0.0167436
Hs_OR4K1_1	OR4K1	olfactory receptor, family 4, subfamily K, member 1	3851	4178	32.82	45.74	3115	3568	82.89	83.77	16646	-2.12515	0.0167872
Hs_GRM3_4	GRM3	glutamate receptor, metabotropic 3	3038	740	37.66	58.92	3935	1228	80.43	78.34	16671	-2.12314	0.0168712
Hs_EN2_4			2699	1844	42.61	42.46	2564	2074	68.14	86.93	16676	-2.12273	0.0168881
Hs_DNM2_2	DNM2	dynamin 2	2805	1063	40.32	7.34	2244	827	91.71	45.22	16679	-2.12249	0.0168982
Hs_CATSPER3_5	CATSPER3	cation channel, sperm associated 3	2215	3619	55.12	57.89	2694	4195	79.1	58.05	16681	-2.12233	0.0169049
Hs_LOC388143_1			1730	1960	13.53	31.22	1081	1038	69.57	90.85	16687	-2.12185	0.0169252
Hs_RW1_1	TMEM131	transmembrane protein 131	4162	3041	54.76	28.94	2892	1742	84.37	78.36	16696	-2.12112	0.0169556
Hs_LOC402665_1	LOC402665	hCG1651476	2119	1042	29.97	51.63	1309	787	51.34	88.44	16699	-2.12088	0.0169658
Hs_MVK_5	MVK	mevalonate kinase (mevalonic aciduria)	1505	1709	14.55	77.94	2049	2186	51.98	82.11	16700	-2.1208	0.0169692
Hs_RABGAP1L_1	RABGAP1L	RAB GTPase activating protein 1-like	2322	2095	61.02	28.4	1927	1664	85.31	67.73	16701	-2.12072	0.0169726
Hs_LOC391088_1	LOC647500	similar to phosphodiesterase 4D interacting protein isoform 1	2011	1470	30.43	47.55	2108	1636	84.58	82.27	16720	-2.11919	0.017037
Hs_FLJ41170_1			3940	1554	37.28	58.24	3451	1256	81.57	77.79	16730	-2.11839	0.017071
Hs_PHF20L1_6	PHF20L1	PHD finger protein 20-like 1	1955	2031	12.02	80.55	1564	2082	18.99	82.23	16731	-2.11831	0.0170744
Hs_LOC441447_1	LOC653162	similar to 40S ribosomal protein SA (p40) (34/67 kDa laminin receptor) (Colon carcinoma laminin-binding protein) (NEM/1CHD4) (Multidrug resistance-associated protein MGr1-Ag)	1123	1010	18.79	61.98	1091	933	73.88	85.21	16731	-2.11831	0.0170744
Hs_LOC388458_1	LOC388458	hypothetical gene supported by BC040718	3885	2844	29.6	17.9	2133	1884	91.19	72.72	16736	-2.11791	0.0170915
Hs_RNF36_1	TRIM69	tripartite motif-containing 69	1981	2110	35.13	60.57	2587	2430	81.33	77.49	16738	-2.11775	0.0170983
Hs_C10orf115_1	C10orf115	chromosome 10 open reading frame 115	4175	2526	38.59	43.15	2416	2048	83.53	82.62	16738	-2.11775	0.0170983
Hs_FLJ13231_1	FLJ13231	hypothetical protein FLJ13231	708	4480	41.95	45.54	566	3592	82.33	81.65	16745	-2.11718	0.0171222
Hs_HSPB7_1	HSPB7	heat shock 27kDa protein family, member 7 (cardiovascular)	869	1308	20.71	71.71	1059	1680	38.34	85.06	16762	-2.11582	0.0171803
Hs_DRG2_1	DRG2	developmentally regulated GTP binding protein 2	635	1675	40.47	44.36	682	1617	84.75	79.84	16770	-2.11517	0.0172077
Hs_SNX1_6	SNX1	sorting nexin 1	2783	2882	22.39	74.74	2677	2280	62.53	81.67	16772	-2.11501	0.0172145
Hs_DNMT1_6	DNMT1	DNA (cytosine-5-)-methyltransferase 1	2565	2737	32.01	60.43	2305	2951	80.87	79.91	16786	-2.11388	0.0172626
Hs_FLJ25791_1	FLJ25791	hypothetical protein FLJ25791	1651	3217	63.23	51.57	574	2252	60.98	77.04	16787	-2.1138	0.017266
Hs_HAPLN4_1	HAPLN4	hyaluronan and proteoglycan link protein 4	3162	2617	19.89	65.42	2323	1819	45.72	86.92	16787	-2.1138	0.017266
Hs_SH2B_1	SH2B1	SH2B adaptor protein 1	2183	1644	35.64	66.91	1588	1666	75.69	78.27	16794	-2.11324	0.0172901
Hs_MKNK2_5	MKNK2	MAP kinase interacting serine/threonine kinase 2	2742	2079	49.56	44.83	3226	2408	72.81	84.18	16808	-2.11211	0.0173383
Hs_FLJ31196_1	SLC47A2	solute carrier family 47, member 2	4132	2993	43.1	26.03	3083	1820	88.87	74.78	16813	-2.11171	0.0173556
Hs_TRIM38_1	TRIM38	tripartite motif-containing 38	2349	4037	59.56	36.54	1762	3323	85.7	57.48	16820	-2.11115	0.0173797
Hs_DC13_1	C16orf61	chromosome 16 open reading frame 61	2509	3296	37.23	60.5	1970	2158	78.32	80.03	16820	-2.11115	0.0173797
Hs_PDE8A_3	PDE8A	phosphodiesterase 8A	2132	2986	41.89	49.1	2087	2846	85.53	74.07	16823	-2.11091	0.0173901
Hs_LOC339970_1	LOC339970	similar to glutamate receptor, ionotropic, N-methyl D-aspartate-like 1A isoform 1	3279	1044	57.76	1.72	2494	408	89.86	5.64	16829	-2.11043	0.0174109
Hs_SGPP2_1	SGPP2	sphingosine-1-phosphate phosphotase 2	604	1990	49.67	21.16	401	1481	80.8	85.48	16832	-2.11018	0.0174213
Hs_ZNF10_1	ZNF10	zinc finger protein 10	2239	4521	66.5	31.25	1748	4138	83.18	65.1	16840	-2.10954	0.017449
Hs_LOC149704_1			3322	2984	27.84	51.21	1894	1755	84.69	81.77	16852	-2.10857	0.0174907
Hs_ELOVL7_1			3154	2930	50.13	18.98	1912	2426	88.91	69.99	16856	-2.10825	0.0175046
Hs_LAT1-3TM_7	SLC7A5P1	solute carrier family 7 (cationic amino acid transporter, y+ system), member 5 pseudogene 1	2680	3058	47.87	62.88	2581	3624	69.7	77.73	16874	-2.1068	0.0175672
Hs_OR51B6_1	OR51B6	olfactory receptor, family 51, subfamily B, member 6	2599	3730	30.09	44.21	2100	2731	61.19	89.2	16888	-2.10568	0.0176161
Hs_EPC2_1	EPC2	enhancer of polycomb homolog 2 (Drosophila)	712	1592	60.81	24.18	1236	1852	87.7	48.6	16889	-2.1056	0.0176196
Hs_LOC153134_1	LOC730926	hypothetical protein LOC730926	3966	2864	42.74	49.51	3184	2155	82	80.32	16898	-2.10487	0.0176511
Hs_MPDU1_1			2743	1830	21.47	70.98	2433	1706	49.98	85.05	16903	-2.10447	0.0176687
Hs_LOC113828_1	FAM83F	family with sequence similarity 83, member F	1708	3256	13.99	52.86	1672	2589	26.26	90	16920	-2.1031	0.0177283
Hs_SCGB1D2_1	SCGB1D2	secretoglobin, family 1D, member 2	2294	1466	55.84	56.68	1899	1402	79.2	63.05	16930	-2.1023	0.0177635
Hs_ARFGAP3_1	ARFGAP3	ADP-ribosylation factor GTPase activating protein 3	2805	2190	43.1	57.12	2197	1863	68.96	83.52	16932	-2.10214	0.0177706
Hs_LOC440983_1			3484	2754	66.56	41.14	2799	2455	70.88	77.6	16940	-2.1015	0.0177988
Hs_APEH_5	APEH	N-acylaminoacyl-peptide hydrolase	3155	1330	30.74	71.5	2437	1000	82.23	62.4	16951	-2.10061	0.0178376
Hs_LOC340578_1	WDR40C	WD repeat domain 40C	3140	3194	42.61	26.3	1969	1916	86.59	82.41	16982	-2.09812	0.0179474
Hs_SEC24A_1	SEC24A	SEC24 related gene family, member A (S. cerevisiae)	2811	2996	44.47	58.98	1843	1808	64.57	83.24	16987	-2.09771	0.0179652
Hs_LOC390927_1			2193	2394	17.65	28.24	1609	1570	78.19	90	16994	-2.09715	0.0179901
Hs_PIK4CA_2	PI4KA	phosphatidylinositol 4-kinase, catalytic, alpha	2481	1292	35.75	65.02	3003	2066	41.33	85.29	16996	-2.09699	0.0179972
Hs_LOC374569_1	LOC374569	Similar to Lysophospholipase	1990	2614	26.13	22.19	981	1721	48.11	91.92	16997	-2.09691	0.0180008
Hs_LOC400813_1	LOC729810	hypothetical protein LOC729810	1944	2115	29.58	35.51	1667	1511	90.04	73.73	16997	-2.09691	0.0180008
Hs_CASP5_5	CASP5	caspase 5, apoptosis-related cysteine peptidase	1594	2832	48.31	52.68	1775	2884	81.8	75.07	16999	-2.09675	0.0180079
Hs_ALS2CR12_1	ALS2CR12	amyotrophic lateral sclerosis 2 (juvenile) chromosome region, candidate 12	3193	2382	13.53	61.84	2668	1725	32.2	88.58	17018	-2.09522	0.0180757
Hs_Pfs2_6	GINS2	GINS complex subunit 2 (Psf2 homolog)	784	1965	20.03	69.16	985	1803	65.99	84.58	17023	-2.09482	0.0180936
Hs_LOC129531_1	MITD1	MIT, microtubule interacting and transport, domain containing 1	1639	983	66.75	38.96	1488	680	82.86	53.24	17033	-2.09401	0.0181294
Hs_CAMK1D_8	CAMK1D	calcium/calmodulin-dependent protein kinase ID	2443	2215	41.87	59.77	2042	2260	60.19	84.34	17034	-2.09393	0.018133
Hs_FLJ40919_1	C13orf30	chromosome 13 open reading frame 30	2788	3702	42.29	18.96	2050	2953	91.02	57.6	17036	-2.09377	0.0181401
Hs_WNT16_1	WNT16	wingless-type MMTV integration site family, member 16	4164	3614	37.3	56	3952	2768	60.37	86.45	17037	-2.09369	0.0181437
Hs_HOXA3_1	HOXA3	homeobox A3	2656	3218	30.53	49.56	2613	2458	81.55	84.66	17042	-2.09329	0.0181617
Hs_UPK2_1	UPK2	uroplakin 2	2679	2656	15.64	36.37	1387	1716	53.86	91.43	17051	-2.09257	0.018194
Hs_DJ167A19.1_1	YIPF1	Yip1 domain family, member 1	1822	550	50.11	23.27	1506	910	87.45	77.36	17056	-2.09216	0.018212
Hs_LOC387746_1			2657	2822	37.9	57.05	1840	2142	82.93	77.64	17058	-2.092	0.0182192
Hs_SIRPB2_2	SIRPG	signal-regulatory protein gamma	1686	1514	16.01	37.98	2625	1946	61.41	90.96	17061	-2.09176	0.01823
Hs_ETV6_2	ETV6	ets variant gene 6 (TEL oncogene)	2557	3320	16	70.66	2353	2905	69.36	84.06	17065	-2.09144	0.0182444
Hs_FLJ33008_1	LYSMD4	LysM, putative peptidoglycan-binding, domain containing 4	2843	2999	34.29	62.49	2284	1843	81.17	78.13	17070	-2.09104	0.0182624
Hs_BAGE2_1	BAGE5	B melanoma antigen family, member 5	4285	1975	26.11	43.95	2840	1352	82.96	85.95	17072	-2.09088	0.0182696
Hs_ANK3_8	ANK3	ankyrin 3, node of Ranvier (ankyrin G)	3038	2246	35.55	56.68	2562	2734	83.68	77.98	17073	-2.0908	0.0182732
Hs_LOC401119_1	FLJ36777	hypothetical protein LOC730971	1554	2741	58.88	28.27	1368	2044	87.13	62.77	17076	-2.09055	0.018284
Hs_DYRK1A_5	DYRK1A	dual-specificity tyrosine-(Y)-phosphorylation regulated kinase 1A	3112	1254	71.53	48.88	3834	2430	68.1	63.13	17094	-2.08911	0.0183491
Hs_FLJ16686_1	FLJ16686	FLJ16686 protein	1983	2180	34.64	74.5	1474	1092	67.3	77.2	17094	-2.08911	0.0183491
Hs_KIAA1040_1	MON2	MON2 homolog (S. cerevisiae)	2009	3092	67.94	44.05	2024	2298	74.16	71.93	17095	-2.08903	0.0183527
Hs_LOC390335_1	LOC390335	similar to poly(A) binding protein, cytoplasmic 4 isoform 2	1678	4754	20.14	69.44	591	2460	73.77	82.93	17096	-2.08895	0.0183563
Hs_CENPB_4	CENPB	centromere protein B, 80kDa	1491	1935	34.41	31.32	1155	2072	91.26	55.41	17101	-2.08854	0.0183744
Hs_MYO1A_1	MYO1A	myosin IA	3319	1990	38.93	74.47	2582	1794	73.12	69.29	17113	-2.08758	0.018418
Hs_UNQ5830_1			3308	3930	33.19	70.46	3139	3221	68.21	81.15	17124	-2.08669	0.018458
Hs_AGRN_1	AGRN	agrin	4121	2407	38.51	46.74	3247	1656	84.91	80.43	17131	-2.08613	0.0184835
Hs_C21orf128_1			2857	2787	29.75	63.94	2205	1597	66.53	85.1	17132	-2.08605	0.0184871
Hs_MGC33887_1	CCDC46	coiled-coil domain containing 46	3594	2535	58.21	34.91	3025	1764	82.05	78.51	17132	-2.08605	0.0184871
Hs_LOC343854_1			2402	1621	35.51	23.69	1587	881	87.52	83.88	17134	-2.08589	0.0184944
Hs_KLHL15_1	KLHL15	kelch-like 15 (Drosophila)	2817	3014	24.42	52.32	2075	2235	65.01	88.5	17136	-2.08573	0.0185017
Hs_RPS28_1	RPS28	ribosomal protein S28	884	991	13.12	78	614	638	42.02	83.7	17141	-2.08532	0.0185199
Hs_CREBBP_6	CREBBP	CREB binding protein (Rubinstein-Taybi syndrome)	2824	1191	82.05	2.35	2291	1826	78.48	56.9	17160	-2.0838	0.0185893
Hs_FLJ13576_1	TMEM168	transmembrane protein 168	3626	1363	51.74	2.71	2901	856	91.07	9.7	17164	-2.08347	0.018604
Hs_PFAAP5_1	RP11-298P3.3	phosphonoformate immuno-associated protein 5	2460	3516	65.37	44.8	1600	2861	80.56	61.66	17165	-2.08339	0.0186077
Hs_MGC52282_1			3518	2961	70.07	38.43	4223	3516	82.26	41.3	17172	-2.08283	0.0186333
Hs_LOC441306_1			2214	1758	37.85	59.78	2096	1700	78.96	80.59	17183	-2.08195	0.0186737
Hs_BAGE_1	BAGE	B melanoma antigen	2270	3517	38.9	72.85	2493	2829	50.14	80.56	17187	-2.08162	0.0186884
Hs_MTMR8_5	MTMR8	myotubularin related protein 8	3040	2735	57.2	66.11	3836	3483	64.1	67.84	17193	-2.08114	0.0187105
Hs_LOC442261_1			1918	1040	42.08	4.42	2478	917	92.17	21.16	17201	-2.0805	0.0187399
Hs_HRH4_5	HRH4	histamine receptor H4	2626	1353	53.08	37.18	3490	1340	85.85	74.18	17204	-2.08026	0.018751
Hs_NAPSB_4	NAPSB	napsin B aspartic peptidase pseudogene	1510	2852	57.48	66.55	1832	3094	65.78	64.32	17207	-2.08002	0.0187621
Hs_C10orf81_1	C10orf81	chromosome 10 open reading frame 81	4117	2641	4.25	55.4	3977	2120	12.02	90.19	17218	-2.07913	0.0188027
Hs_THRSP_1	THRSP	thyroid hormone responsive (SPOT14 homolog, rat)	2809	1509	42.15	64.61	2096	1095	76.19	77.63	17264	-2.07543	0.0189734
Hs_LOC388689_1	LOC647588	similar to phosphodiesterase 4D interacting protein isoform 1	1915	1084	66.58	4.43	1345	700	86.39	67.71	17266	-2.07527	0.0189808
Hs_LOC401530_1			609	1247	68.47	31.28	577	1056	84.58	51.61	17267	-2.07519	0.0189845
Hs_C21orf6_1	RWDD2B	RWD domain containing 2B	2444	2134	67.68	33.22	2145	2435	84.9	45.5	17272	-2.07479	0.0190032
Hs_SLC23A1_1	SLC23A1	solute carrier family 23 (nucleobase transporters), member 1	3834	1192	30.83	33.98	2613	1111	83.93	86.68	17272	-2.07479	0.0190032
Hs_LOC401625_1	LOC644528	hypothetical LOC644528	2507	2094	35.7	71.68	2400	1942	63.13	81	17273	-2.07471	0.0190069
Hs_MTO1_3	MTO1	mitochondrial translation optimization 1 homolog (S. cerevisiae)	2906	1898	46.73	52.9	2687	2051	85.08	67.97	17276	-2.07446	0.0190181
Hs_TMEM32_1	TMEM32	transmembrane protein 32	2063	2760	62.19	26.41	1751	2458	84.92	73.68	17276	-2.07446	0.0190181
Hs_LOC344875_1	LOC344875	similar to alpha 3 type VI collagen isoform 1 precursor	1606	1880	59.96	43.94	1714	1912	79.05	76.31	17276	-2.07446	0.0190181
Hs_LOC389276_1	PRDM9	PR domain containing 9	1531	3057	40.95	51.03	1236	1944	77.83	84.1	17282	-2.07398	0.0190405
Hs_LOC440834_1	GTSE1	G-2 and S-phase expressed 1	1486	2643	65.88	18.43	1546	2435	87.52	43.57	17284	-2.07382	0.019048
Hs_NSUN4_5	NSUN4	NOL1/NOP2/Sun domain family, member 4	3222	1717	42.05	59.99	4330	2620	52.49	85.23	17291	-2.07326	0.0190742
Hs_OR5K4_1	OR5K4	olfactory receptor, family 5, subfamily K, member 4	3921	3754	53.28	38.07	3184	2899	82.82	80.2	17296	-2.07286	0.0190929
Hs_LOC139793_1	PAGE3	P antigen family, member 3 (prostate associated)	3431	3618	26.14	58.79	1772	2114	78.44	84.58	17296	-2.07286	0.0190929
Hs_FLJ33860_1	C20orf197	chromosome 20 open reading frame 197	3750	3186	31.55	37.01	2324	2130	66.48	89.91	17316	-2.07125	0.0191679
Hs_TEX13B_1	TEX13B	testis expressed 13B	1159	2109	5.61	66.71	1037	1625	7.04	88.37	17328	-2.07028	0.019213
Hs_KIAA1257_1	KIAA1257	KIAA1257	3642	3448	33.75	20.36	2110	2007	88.1	84.16	17348	-2.06867	0.0192884
Hs_NKIR_6	CD300LF	CD300 molecule-like family member f	2630	2033	48.63	39.99	1851	1924	83.79	80.72	17350	-2.06851	0.019296
Hs_PNPT1_1	PNPT1	polyribonucleotide nucleotidyltransferase 1	3057	1897	64.05	26.67	2177	1474	87.64	31.41	17350	-2.06851	0.019296
Hs_RAB7L1_5	RAB7L1	RAB7, member RAS oncogene family-like 1	3629	2770	22.87	44.4	1565	2820	89.27	76.81	17359	-2.06779	0.01933
Hs_DTX2_1	DTX2	deltex homolog 2 (Drosophila)	3234	1922	66.23	20.4	2127	1371	87.17	48.87	17362	-2.06755	0.0193414
Hs_DEFB118_1	DEFB118	defensin, beta 118	2976	3363	13.78	66.49	2313	2457	59.66	87.06	17363	-2.06747	0.0193452
Hs_OR1Q1_1	OR1Q1	olfactory receptor, family 1, subfamily Q, member 1	2887	1736	67.06	29.26	2320	1501	86.03	46.24	17363	-2.06747	0.0193452
Hs_FLJ32926_3	CCDC114	coiled-coil domain containing 114	1800	1077	28.11	67.13	2479	1240	74.18	83.06	17374	-2.06658	0.0193869
Hs_LOC343484_1			3000	2401	40.13	46.73	1278	1516	83.1	82.65	17374	-2.06658	0.0193869
Hs_LOC441414_1			2926	2603	53.25	45.49	2017	2190	77.44	82.01	17374	-2.06658	0.0193869
Hs_ANGPT2_4	ANGPT2	angiopoietin 2	3742	2937	38.78	55.53	2923	2127	78.1	83.26	17377	-2.06634	0.0193983
Hs_RAB5A_7	RAB5A	RAB5A, member RAS oncogene family	1978	1696	55.86	22.64	1659	1939	89.45	44.51	17385	-2.0657	0.0194286
Hs_MIG-6_1	ERRFI1	ERBB receptor feedback inhibitor 1	1953	3064	66	49.84	1906	2654	76.29	66.73	17393	-2.06505	0.0194591
Hs_LOC389659_1			3535	1872	31.49	77.62	2377	1416	59.49	79.17	17401	-2.06441	0.0194895
Hs_ASCC1_1	ASCC1	activating signal cointegrator 1 complex subunit 1	1392	3289	1.22	71.15	1540	2500	5.32	87.52	17418	-2.06304	0.0195544
Hs_LCN1_1	LCN1	lipocalin 1 (tear prealbumin)	3597	2059	33.36	37.06	2551	1430	72.4	89.23	17425	-2.06248	0.0195812
Hs_dJ39G22.2_1	TMCO2	transmembrane and coiled-coil domains 2	3687	2457	42.77	52.79	2217	1926	87.19	61.47	17439	-2.06135	0.0196348
Hs_LOC389415_1			1545	1836	52.49	69.93	1542	1785	54.8	74.4	17441	-2.06119	0.0196425
Hs_PUM1_1	PUM1	pumilio homolog 1 (Drosophila)	792	2337	8.46	71.07	1464	2116	54.85	86.39	17443	-2.06103	0.0196501
Hs_CHD4_4	CHD4	chromodomain helicase DNA binding protein 4	2013	1239	55.09	51.74	1533	1182	83.17	66.33	17453	-2.06022	0.0196885
Hs_ARPP-19_3	ARPP-19	cyclic AMP phosphoprotein, 19 kD	2172	1081	77.95	9.9	3013	1581	83.11	49.65	17454	-2.06014	0.0196924
Hs_AQP5_1	AQP5	aquaporin 5	2405	1336	23.28	81.14	2076	1791	53.71	79.84	17471	-2.05878	0.0197578
Hs_FOXD1_1	FOXD1	forkhead box D1	2192	2713	42.29	47.99	1553	1948	88.02	64.37	17472	-2.0587	0.0197617
Hs_ARHGEF6_2	ARHGEF6	Rac/Cdc42 guanine nucleotide exchange factor (GEF) 6	3633	3013	29.23	61.33	2565	2737	67.29	86.34	17479	-2.05813	0.0197887
Hs_RAB14_3	RAB14	RAB14, member RAS oncogene family	1975	1628	27.49	53.99	1586	1730	83.54	83.35	17486	-2.05757	0.0198157
Hs_PTCH_5	PTCH1	patched homolog 1 (Drosophila)	1822	1938	78.65	23.79	2627	2788	81.08	45.55	17497	-2.05668	0.0198583
Hs_LOC391343_1	LOC391343	similar to CG2839-PA	1498	1884	46.06	51.91	2043	1211	83.21	77.29	17508	-2.0558	0.0199009
Hs_LOC90353_1	ATPBD3	ATP binding domain 3	3528	3704	40.93	45.95	2221	2814	80.91	84.4	17519	-2.05491	0.0199436
Hs_LOC441150_1	LOC441150	similar to RIKEN cDNA 2310039H08	3613	1664	35.93	35.52	2920	1452	83.49	86.29	17570	-2.05081	0.0201426
Hs_ZNF426_1	ZNF426	zinc finger protein 426	3075	2413	24.07	67.38	2773	2019	45.4	86.92	17574	-2.05049	0.0201583
Hs_DLG2_1	DLG2	discs, large homolog 2, chapsyn-110 (Drosophila)	1366	1343	27.38	58.82	977	922	78.61	84.71	17578	-2.05017	0.020174
Hs_TRIM16_1	TRIM16	tripartite motif-containing 16	2980	2914	22.82	50.65	1949	2285	67.52	89.1	17591	-2.04912	0.0202251
Hs_LOC388401_1	LOC388401	similar to 60S ribosomal protein L7	2549	1443	36.09	22.25	1475	1050	74.64	90	17602	-2.04824	0.0202684
Hs_MAX_5	MAX	MYC associated factor X	1495	2299	51.17	74.42	1468	2128	56.06	68.8	17604	-2.04808	0.0202762
Hs_CDC16_5	CDC16	cell division cycle 16 homolog (S. cerevisiae)	1140	1783	16.67	67.69	1794	2292	50.95	87.35	17628	-2.04615	0.020371
Hs_FAU_4	FAU	Finkel-Biskis-Reilly murine sarcoma virus (FBR-MuSV) ubiquitously expressed	821	1069	76	37.51	677	773	72.97	69.08	17629	-2.04607	0.020375
Hs_NME4_5	NME4	non-metastatic cells 4, protein expressed in	2744	2232	69.35	56.23	4005	3097	62.62	66.45	17632	-2.04582	0.0203868
Hs_RAB3A_2	RAB3A	RAB3A, member RAS oncogene family	3346	3002	57.86	59.56	2162	2421	71.14	74.47	17633	-2.04574	0.0203908
Hs_C9orf117_1	C9orf117	chromosome 9 open reading frame 117	2618	1881	51.41	13.13	1727	1541	87.67	80.01	17634	-2.04566	0.0203948
Hs_OR2A25_1	OR2A25	olfactory receptor, family 2, subfamily A, member 25	3264	2803	46.69	46.99	2888	2414	77.8	84.13	17635	-2.04558	0.0203987
Hs_APOC2_4	APOC2	apolipoprotein C-II	985	2118	15.03	80.36	1316	1876	63.45	81.13	17639	-2.04526	0.0204146
Hs_S100A12_1	S100A12	S100 calcium binding protein A12	2043	2126	27.41	75.21	1812	1229	47.96	83.73	17639	-2.04526	0.0204146
Hs_LOC442047_1			1560	1746	72.69	37.92	1509	1583	71.04	75.99	17640	-2.04518	0.0204185
Hs_FAIM2_1	FAIM2	Fas apoptotic inhibitory molecule 2	3176	526	35.89	42.21	2545	833	61.61	89.44	17654	-2.04405	0.0204741
Hs_TACR1_1	TACR1	tachykinin receptor 1	1906	2009	67.21	26.33	3205	2268	85.87	61.46	17668	-2.04293	0.0205298
Hs_MET_8	MET	met proto-oncogene (hepatocyte growth factor receptor)	3194	3236	64.93	29.11	3072	3975	87.17	45.21	17668	-2.04293	0.0205298
Hs_LOC388735_1			1900	605	44.11	68.6	1631	774	57.51	81.52	17668	-2.04293	0.0205298
Hs_LOC389816_1			2455	2246	32.75	16.25	1527	1626	79.37	89.79	17669	-2.04285	0.0205338
Hs_NALP2_1	NLRP2	NLR family, pyrin domain containing 2	943	3892	24.92	50.8	632	2925	57.44	89.61	17673	-2.04253	0.0205497
Hs_STX1A_6	STX1A	syntaxin 1A (brain)	2899	3056	21.56	80.79	2178	2506	59.69	80.29	17692	-2.041	0.0206256
Hs_OR5M11_1	OR5M11	olfactory receptor, family 5, subfamily M, member 11	2078	2790	47.21	21.68	1642	1427	89.1	75.89	17697	-2.04059	0.0206456
Hs_PLAC8_1	PLAC8	placenta-specific 8	1592	528	88.44	2.84	1207	824	75.39	11.89	17704	-2.04003	0.0206736
Hs_GPR125_6	GPR125	G protein-coupled receptor 125	2043	2501	50.07	64.97	3524	2291	77.47	70.54	17713	-2.03931	0.0207097
Hs_PDE9A_2	PDE9A	phosphodiesterase 9A	2709	2111	34.59	50.12	1922	1639	60.2	88.65	17722	-2.03858	0.0207458
Hs_LOC134147_1	CMBL	carboxymethylenebutenolidase homolog (Pseudomonas)	2882	2971	56.11	33.42	2194	2118	80.22	83.43	17726	-2.03826	0.0207619
Hs_MAT1A_1	MAT1A	methionine adenosyltransferase I, alpha	1829	2884	68.18	32.04	1874	2176	84.04	65.17	17728	-2.0381	0.0207699
Hs_MIZF_1	MIZF	MBD2-interacting zinc finger	796	990	57.66	22.83	997	923	86.96	75.51	17729	-2.03802	0.0207739
Hs_GLRB_4	GLRB	glycine receptor, beta	2394	2734	34.54	68.4	1882	2292	74.34	81.33	17732	-2.03778	0.020786
Hs_LOC116238_1	TLCD1	TLC domain containing 1	4161	1020	39.97	46.27	3197	618	88.99	64.08	17733	-2.0377	0.02079
Hs_TMEM26_1	TMEM26	transmembrane protein 26	1849	2538	34.4	38.34	1243	1942	86.16	84.19	17737	-2.03738	0.0208061
Hs_UBE2D2_1	UBE2D2	ubiquitin-conjugating enzyme E2D 2 (UBC4/5 homolog, yeast)	1796	2907	61.41	40.87	1627	2343	65.33	84.17	17744	-2.03681	0.0208344
Hs_PRNPIP_1	PRNPIP	prion protein interacting protein	972	3188	4.94	83.03	682	1312	1.47	83.31	17750	-2.03633	0.0208586
Hs_SELP_4	SELP	selectin P (granule membrane protein 140kDa, antigen CD62)	1637	3169	71.66	40.96	1531	2500	75.44	71.44	17753	-2.03609	0.0208707
Hs_RAB6IP1_1	RAB6IP1	RAB6 interacting protein 1	2509	916	68.75	48.36	2010	607	75.57	67.55	17757	-2.03577	0.0208868
Hs_TM9SF4_1	TM9SF4	transmembrane 9 superfamily protein member 4	1301	2940	2.38	83.06	1254	3060	17.94	83.24	17759	-2.03561	0.0208949
Hs_PHLDA3_1	PHLDA3	pleckstrin homology-like domain, family A, member 3	3297	836	80.95	21.65	2973	510	81.63	20	17760	-2.03553	0.020899
Hs_SMARCC2_1	SMARCC2	SWI/SNF related, matrix associated, actin dependent regulator of chromatin, subfamily c, member 2	2342	1710	49.44	8.01	1886	1660	91.46	37.17	17761	-2.03545	0.020903
Hs_LOC441388_1			1849	545	15.31	82.2	1164	629	73.54	75.2	17764	-2.0352	0.0209151
Hs_HLA-DRB5_1	HLA-DRB5	major histocompatibility complex, class II, DR beta 5	2451	2406	42.19	63.13	2405	2259	64.16	83.98	17779	-2.034	0.0209759
Hs_SAA4_1	SAA4	serum amyloid A4, constitutive	3199	2601	39.79	58.13	2635	2479	79.13	82.09	17785	-2.03352	0.0210002
Hs_PIK3C2A_5	PIK3C2A	phosphoinositide-3-kinase, class 2, alpha polypeptide	2391	451	56.13	31.04	2971	1215	83.91	81.07	17789	-2.03319	0.0210165
Hs_IFNE1_6	IFNE1	interferon epsilon 1	3091	2190	71.56	27.03	3407	2850	85.32	45.12	17804	-2.03199	0.0210775
Hs_LOC344172_1			1120	1044	54.64	50.29	1069	1061	82.69	73.61	17808	-2.03167	0.0210938
Hs_GNG12_8	GNG12	guanine nucleotide binding protein (G protein), gamma 12	2979	2573	29.61	38.01	1737	1730	78.53	88.79	17820	-2.0307	0.0211427
Hs_gm117_1	C1orf52	chromosome 1 open reading frame 52	2806	3278	20.71	51.46	2154	1658	69.55	89.14	17821	-2.03062	0.0211468
Hs_PDE6B_2	PDE6B	phosphodiesterase 6B, cGMP-specific, rod, beta (congenital stationary night blindness 3, autosomal dominant)	1898	1748	64.44	51.32	2135	1923	77.99	67.6	17825	-2.0303	0.0211632
Hs_ATP1B2_1	ATP1B2	ATPase, Na+/K+ transporting, beta 2 polypeptide	2751	2833	31.37	71.02	1953	2328	74.96	80.76	17825	-2.0303	0.0211632
Hs_LOC441534_1			2222	1407	86.23	6.18	1420	940	75.14	56.81	17825	-2.0303	0.0211632
Hs_DNM1DN11-6_1			3308	1006	65.02	47.71	3119	797	80.51	65.24	17826	-2.03022	0.0211672
Hs_CYB5_1	CYB5A	cytochrome b5 type A (microsomal)	2215	3440	24.65	59.71	2124	2505	69.68	87.31	17829	-2.02998	0.0211795
Hs_TLR2_2	TLR2	toll-like receptor 2	1899	955	35.49	68.27	2163	1218	69.16	83	17842	-2.02893	0.0212327
Hs_MGC16028_1	C14orf179	chromosome 14 open reading frame 179	3078	1340	19.98	58.66	2161	926	77.93	86.39	17866	-2.027	0.0213313
Hs_PEX6_2	PEX6	peroxisomal biogenesis factor 6	556	1261	71.94	5.23	744	1587	87.37	30.81	17868	-2.02684	0.0213395
Hs_SERTAD2_1	SERTAD2	SERTA domain containing 2	1585	2035	23.79	83.49	1489	2167	59.17	77.34	17873	-2.02644	0.0213601
Hs_LOC440931_1			3038	2298	12.61	57.44	1610	1740	82.36	85.46	17878	-2.02603	0.0213807
Hs_LOC401621_1			1956	1260	83.28	11.98	1322	1077	81.39	22.19	17882	-2.02571	0.0213972
Hs_MGC45438_1	MGC45438	hypothetical protein MGC45438	4488	2497	52.67	58.91	3592	1642	83.07	60.78	17884	-2.02555	0.0214054
Hs_LOC401097_1			1508	2207	78.18	17.63	1508	1894	80.77	66.1	17885	-2.02547	0.0214095
Hs_KRT3_1	KRT3	keratin 3	3231	2662	55.43	39.71	2165	1391	76.91	84.11	17894	-2.02475	0.0214467
Hs_ELTD1_2	ELTD1	EGF, latrophilin and seven transmembrane domain containing 1	3211	1503	56.99	57.88	3783	2292	68.23	79.36	17914	-2.02314	0.0215295
Hs_PIM1_2	PIM1	pim-1 oncogene	1279	2188	50.74	47.07	1597	2849	79.34	82.52	17928	-2.02201	0.0215876
Hs_LOC440053_7	LOC728957	similar to zinc finger protein 75	3896	2360	59.55	47.33	2586	2044	80.12	75.83	17930	-2.02185	0.0215959
Hs_LOC440228_1			678	752	8.26	57.85	1210	748	24.46	90.24	17942	-2.02088	0.0216458
Hs_LOC400840_1	LOC728882	similar to chromosome 20 open reading frame 91	2790	2207	9.71	79.25	2234	1970	75.07	79.44	17945	-2.02064	0.0216583
Hs_NOLA1_1	NOLA1	nucleolar protein family A, member 1 (H/ACA small nucleolar RNPs)	2002	1951	37.76	43.11	1950	1740	86.41	82.01	17951	-2.02016	0.0216834
Hs_EIF3S12_1	EIF3K	eukaryotic translation initiation factor 3, subunit K	2065	2309	67.94	29.06	2077	2237	83.34	73.22	17952	-2.02008	0.0216875
Hs_COPZ2_1	COPZ2	coatomer protein complex, subunit zeta 2	1319	2627	83.93	2.32	1260	2005	82.14	9.53	17955	-2.01984	0.0217
Hs_CHRNA5_4	CHRNA5	cholinergic receptor, nicotinic, alpha 5	2645	1276	31.57	72.34	2073	898	57.07	84.08	17961	-2.01936	0.0217251
Hs_PSD4_1	PSD4	pleckstrin and Sec7 domain containing 4	757	1959	26.95	57.58	1233	1947	81.02	84.75	17992	-2.01686	0.0218549
Hs_S100A13_8	S100A13	S100 calcium binding protein A13	1923	1029	67.91	26.14	1365	1081	86.74	53.38	17998	-2.01638	0.0218801
Hs_CUL2_6	CUL2	cullin 2	1450	1751	30.28	78.75	1448	1734	65.88	78.89	17998	-2.01638	0.0218801
Hs_PCTP_1	PCTP	phosphatidylcholine transfer protein	2840	3825	44.12	51.5	3227	2942	70.53	86.2	18006	-2.01574	0.0219138
Hs_GGTL3_1	GGTL3	gamma-glutamyltransferase-like 3	3533	3487	74.13	38.74	2827	2724	75.98	70.52	18014	-2.01509	0.0219475
Hs_LOC440839_1	LOC727836	hypothetical protein LOC727836	732	2738	6.01	43.97	844	1943	15.52	92.07	18018	-2.01477	0.0219643
Hs_KRT5_1	KRT5	keratin 5 (epidermolysis bullosa simplex, Dowling-Meara/Kobner/Weber-Cockayne types)	1364	2164	50.73	62.15	1245	1542	77.99	74.77	18026	-2.01413	0.0219981
Hs_CIAPIN1_1			2774	1672	55.01	31.76	2204	1513	83.21	82.75	18034	-2.01348	0.0220319
Hs_FLJ43582_1	FLJ43582	FLJ43582 protein	1767	2405	35.31	53.1	1174	1735	80.24	84.96	18052	-2.01204	0.0221081
Hs_GRIN3B_1	GRIN3B	glutamate receptor, ionotropic, N-methyl-D-aspartate 3B	1455	3071	5.36	86.23	1294	2414	31.07	80.9	18054	-2.01187	0.0221166
Hs_SPRED2_1	SPRED2	sprouty-related, EVH1 domain containing 2	4433	3797	28.45	39.27	3515	2913	80.57	88.47	18060	-2.01139	0.022142
Hs_FLJ40321_1	TPRX1	tetra-peptide repeat homeobox 1	3433	2762	62.48	20.82	2438	1733	80.93	83.32	18067	-2.01083	0.0221718
Hs_LOC389753_1	PGM5P2	phosphoglucomutase 5 pseudogene 2	3302	2917	32.22	57.73	1621	1466	70.33	87.04	18071	-2.01051	0.0221888
Hs_LOC400733_1			1082	2791	48.8	37.84	1083	1849	88.83	66.85	18073	-2.01035	0.0221973
Hs_CASR_2	CASR	calcium-sensing receptor (hypocalciuric hypercalcemia 1, severe neonatal hyperparathyroidism)	2197	3004	43.92	69.04	3012	3720	68.73	79.95	18076	-2.0101	0.0222101
Hs_UNQ9438_3	UNQ9438	TIMM9	2622	2293	41.46	75.36	3485	3017	70.44	74.41	18096	-2.0085	0.0222953
Hs_SLC39A1_1	SLC39A1	solute carrier family 39 (zinc transporter), member 1	2376	1122	12.21	90.11	2858	1080	30.55	74.44	18101	-2.00809	0.0223167
Hs_DJ462O23.2_1	NPAL3	NIPA-like domain containing 3	2828	4264	48.9	40.43	2461	3586	83.71	82.38	18104	-2.00785	0.0223295
Hs_PRKG2_5	PRKG2	protein kinase, cGMP-dependent, type II	2273	1635	36.47	46.73	3460	2351	64.45	88.98	18114	-2.00705	0.0223723
Hs_G3BP2_17	G3BP2	GTPase activating protein (SH3 domain) binding protein 2	2594	3136	79.11	25.16	1489	2465	81.93	48.36	18115	-2.00697	0.0223766
Hs_MPP3_2	MPP3	membrane protein, palmitoylated 3 (MAGUK p55 subfamily member 3)	2097	2012	20.89	65.01	1407	1708	41.58	88.41	18116	-2.00689	0.0223809
Hs_GPX3_2	GPX3	glutathione peroxidase 3 (plasma)	2053	2052	32.39	45.27	2257	2333	62.12	89.76	18116	-2.00689	0.0223809
Hs_PTGES_4	PTGES	prostaglandin E synthase	1776	3175	43.13	62.36	2088	2652	75.19	81.9	18118	-2.00673	0.0223894
Hs_LOC285101_1			3227	2075	56.18	46.02	1883	1937	83.43	75.58	18119	-2.00665	0.0223937
Hs_PLSCR5_1	PLSCR5	phospholipid scramblase family, member 5	3180	2954	36.51	12.83	2065	1751	80.87	89.55	18120	-2.00656	0.022398
Hs_KIAA0767_1	DIP	death-inducing-protein	2653	4281	36.34	42.51	1580	2951	89.56	72.25	18123	-2.00632	0.0224109
Hs_STIP1_1	STIP1	stress-induced-phosphoprotein 1 (Hsp70/Hsp90-organizing protein)	1111	1293	20.52	74.79	1162	1328	73.67	82.3	18124	-2.00624	0.0224152
Hs_LOC399867_1			2473	1973	48.52	51.85	1734	1669	85.58	71.72	18128	-2.00592	0.0224323
Hs_8D6A_4	CD320	CD320 molecule	1772	1907	77.03	12.48	2216	1703	85.56	31.06	18129	-2.00584	0.0224366
Hs_SOX7_1	SOX7	SRY (sex determining region Y)-box 7	3510	2412	31.65	60.03	2902	1662	46.86	88.21	18129	-2.00584	0.0224366
Hs_PDPK1_8	PDPK1	3-phosphoinositide dependent protein kinase-1	2276	1449	42.31	23.12	3407	2611	58.35	90.85	18132	-2.0056	0.0224495
Hs_SLAMF9_3	SLAMF9	SLAM family member 9	1225	2350	72.65	38.38	1592	2628	83.04	41.93	18134	-2.00544	0.0224581
Hs_LOC134505_1	LOC134505	similar to eukaryotic translation initiation factor 3, subunit 12	4040	1867	21.01	64.54	2455	716	81.38	83.38	18136	-2.00528	0.0224667
Hs_GALNT8_1	GALNT8	UDP-N-acetyl-alpha-D-galactosamine:polypeptide N-acetylgalactosaminyltransferase 8 (GalNAc-T8)	2840	3243	36.94	70.61	2364	2608	39.3	84.82	18145	-2.00455	0.0225054
Hs_LOC388720_4	LOC388720	similar to ubiquitin and ribosomal protein S27a precursor	975	1136	80.41	13.12	752	654	83.91	28.9	18151	-2.00407	0.0225312
Hs_CNDP2_1	CNDP2	CNDP dipeptidase 2 (metallopeptidase M20 family)	3504	3644	29.88	46.68	3123	3438	80.31	87.35	18153	-2.00391	0.0225399
Hs_PTDSS1_1	PTDSS1	phosphatidylserine synthase 1	1440	3132	45.35	55.87	1604	2689	83.92	76.09	18161	-2.00327	0.0225744
Hs_LOC401860_7			2640	1520	80.98	6.18	2211	1395	84.35	12.19	18161	-2.00327	0.0225744
Hs_CYB561D1_1	CYB561D1	cytochrome b-561 domain containing 1	3366	1002	19.01	59.48	2815	1255	38.97	89.56	18164	-2.00302	0.0225873
Hs_ELA3A_3	ELA3A	elastase 3A, pancreatic	1065	1720	35.12	75.87	1360	2112	78.46	70.55	18167	-2.00278	0.0226003
Hs_NADSYN1_1	NADSYN1	NAD synthetase 1	3068	3224	21.77	48.14	2120	2443	75.19	89.11	18167	-2.00278	0.0226003
Hs_HIP1R_1	HIP1R	huntingtin interacting protein 1 related	1069	1923	77.27	16.28	1216	1703	83.88	56.14	18176	-2.00206	0.0226392
Hs_LOC133491_1	LOC133491	hypothetical protein LOC133491	2875	2893	36.14	52.61	1955	1825	66.29	88.05	18176	-2.00206	0.0226392
Hs_FLJ44815_1	FLJ44815	FLJ44815 protein	2885	3894	51.96	65.51	2031	3110	74.4	74.95	18193	-2.00069	0.0227128
Hs_C10orf83_4	C10orf83	chromosome 10 open reading frame 83	1383	1815	2.6	78.95	2032	2602	4.63	86.01	18195	-2.00053	0.0227215
Hs_OR2A5_1	OR2A5	olfactory receptor, family 2, subfamily A, member 5	2390	948	69.08	24.47	2318	900	87.49	31.89	18202	-1.99997	0.0227519
Hs_LOC402300_1			2651	1673	16.41	54.57	2087	1557	38.52	90.49	18209	-1.9994	0.0227823
Hs_LOC285453_13			2401	1358	21.41	54.42	3288	2327	36.16	90.29	18218	-1.99868	0.0228215
Hs_PCDHA10_1	PCDHA10	protocadherin alpha 10	2804	1399	72.33	26.88	1927	1037	85.68	46.48	18220	-1.99852	0.0228302
Hs_ZNF498_1	ZNF498	zinc finger protein 498	4107	2155	67.1	17.35	2879	1390	87.01	66.33	18221	-1.99844	0.0228345
Hs_OR4E2_1	OR4E2	olfactory receptor, family 4, subfamily E, member 2	3018	998	45.49	61.72	2455	1291	62.2	84.43	18233	-1.99747	0.0228869
Hs_WHSC1_9	WHSC1	Wolf-Hirschhorn syndrome candidate 1	1228	1477	46.42	63.78	932	1671	78.11	77.32	18236	-1.99723	0.0229
Hs_MGC33486_1	TMEM151A	transmembrane protein 151A	1119	1145	1.79	75.46	647	995	12.83	87.14	18236	-1.99723	0.0229
Hs_ZNF192_1	ZNF192	zinc finger protein 192	769	4244	2.99	53.16	849	3049	15.19	91.24	18246	-1.99643	0.0229437
Hs_SEN2L_1	TSEN2	tRNA splicing endonuclease 2 homolog (S. cerevisiae)	2159	1957	10.28	84.06	1119	1572	52.99	81.62	18248	-1.99627	0.0229524
Hs_LOC347512_1			1117	3385	13.43	48.18	979	2396	62.72	90.73	18266	-1.99482	0.0230313
Hs_LOC389275_1			2214	2892	65.18	35.44	1679	2483	85.41	66.25	18267	-1.99474	0.0230357
Hs_RB1CC1_6	RB1CC1	RB1-inducible coiled-coil 1	1256	738	6.29	63.41	2056	1526	43.92	89.38	18283	-1.99345	0.023106
Hs_LOC127550_1	A3GALT2	alpha 1,3-galactosyltransferase 2 (isoglobotriaosylceramide synthase)	2370	3303	61.9	12.66	1645	2218	88.63	66.55	18289	-1.99297	0.0231324
Hs_PTPRU_8	PTPRU	protein tyrosine phosphatase, receptor type, U	2635	1676	28.27	49.22	2486	1415	78.8	87.7	18297	-1.99233	0.0231677
Hs_NCOA4_4	NCOA4	nuclear receptor coactivator 4	1542	898	24.77	81.85	1591	1088	56	80.97	18305	-1.99168	0.023203
Hs_TLR9_1	TLR9	toll-like receptor 9	2890	3613	57.72	40.96	2089	2631	78.79	82.63	18310	-1.99128	0.0232251
Hs_RGSL1_1			3465	4222	34.63	63.57	2605	3335	51.63	87.11	18316	-1.9908	0.0232516
Hs_MTUS1_1	MTUS1	mitochondrial tumor suppressor 1	1564	2065	63.75	39.23	1971	2916	81.28	77.57	18317	-1.99072	0.023256
Hs_LOC147965_1	FAM98C	family with sequence similarity 98, member C	3429	1045	43.83	42.11	2630	694	90.53	28.82	18319	-1.99056	0.0232649
Hs_LOC653382_1	TBC1D3G	TBC1 domain family, member 3G	3849	3980	19.64	33.92	2355	2189	90.32	81.64	18332	-1.98951	0.0233225
Hs_MPPE1_1	MPPE1	metallophosphoesterase 1	3552	2080	50.34	30.53	2588	1582	82.65	85.34	18344	-1.98854	0.0233758
Hs_EFHA1_1	EFHA1	EF-hand domain family, member A1	3943	3572	49.33	61.98	2882	1779	78.14	77.23	18346	-1.98838	0.0233847
Hs_LOC440309_1			2876	3610	23.64	76.54	2682	3297	57.16	84.32	18346	-1.98838	0.0233847
Hs_LOC400877_1			2582	2173	29.47	59.6	1965	1517	63.41	88	18348	-1.98822	0.0233936
Hs_C13orf24_1	PIBF1	progesterone immunomodulatory binding factor 1	4072	2851	34.63	76.99	3176	2319	76.83	73.09	18358	-1.98742	0.0234381
Hs_GNRHR_5	GNRHR	gonadotropin-releasing hormone receptor	2587	873	59.26	40.66	3572	1947	61.76	86.13	18360	-1.98726	0.023447
Hs_MGC20741_1	USP49	ubiquitin specific peptidase 49	3078	1978	65.69	43.38	2311	1393	82.65	68.41	18371	-1.98637	0.023496
Hs_BCKDHB_1	BCKDHB	branched chain keto acid dehydrogenase E1, beta polypeptide (maple syrup urine disease)	1527	3153	18.4	57.85	1183	2046	68.98	88.76	18372	-1.98629	0.0235005
Hs_CATSPER2_5	CATSPER2	cation channel, sperm associated 2	3634	2822	74.9	34.37	2659	2135	81.16	63.23	18373	-1.98621	0.0235049
Hs_TRPC3_1	TRPC3	transient receptor potential cation channel, subfamily C, member 3	2938	2977	31.18	63.86	3669	3637	55.66	87.43	18379	-1.98573	0.0235317
Hs_LRBA_1	LRBA	LPS-responsive vesicle trafficking, beach and anchor containing	1604	3762	12.03	58.51	1687	2259	40.96	90.17	18381	-1.98557	0.0235407
Hs_IDI2_1	IDI2	isopentenyl-diphosphate delta isomerase 2	3578	3339	33.62	36.69	1901	2719	89.79	78.34	18385	-1.98525	0.0235586
Hs_PI16_1	PI16	peptidase inhibitor 16	3713	1239	29.87	77.64	2994	1011	71.68	79.33	18386	-1.98517	0.023563
Hs_MKRN2_4	MKRN2	makorin, ring finger protein, 2	3553	1086	52.07	33.61	2745	986	89.69	57.1	18401	-1.98396	0.0236302
Hs_LOC441886_1	LOC645538	similar to Aspartate aminotransferase, mitochondrial precursor (Transaminase A) (Glutamate oxaloacetate transaminase 2)	2941	1421	75.72	15.83	2734	1863	85.77	46.16	18403	-1.9838	0.0236392
Hs_IDI1_1	IDI1	isopentenyl-diphosphate delta isomerase 1	2846	1711	70.77	21.51	2067	1877	87.37	36.23	18408	-1.9834	0.0236616
Hs_LOC441758_1			1743	2189	13.37	79.35	1268	1379	44.4	84.99	18408	-1.9834	0.0236616
Hs_MGC4293_1	DOHH	deoxyhypusine hydroxylase/monooxygenase	3705	2871	33.12	51.03	2579	2636	88.52	75.3	18411	-1.98315	0.0236751
Hs_GABBR1_5	GABBR1	gamma-aminobutyric acid (GABA) B receptor, 1	2712	1762	54.5	14.87	3149	2517	91.08	35.4	18437	-1.98106	0.0237921
Hs_RPS4Y1_1	RPS4Y1	ribosomal protein S4, Y-linked 1	3074	2735	37.35	73.05	3383	2038	66.1	81.84	18441	-1.98074	0.0238102
Hs_LOC401021_1	LOC401021	hypothetical gene supported by BC047605	2383	3038	36.59	41.47	1808	2183	77.38	88.36	18445	-1.98042	0.0238283
Hs_ZNF214_1	ZNF214	zinc finger protein 214	3321	3747	53.06	45.64	2918	3111	79.44	83.16	18464	-1.97889	0.0239142
Hs_DUX1_1	DUX1	double homeobox, 1	2200	2129	62.95	32.79	2074	1446	78.5	83.13	18464	-1.97889	0.0239142
Hs_PRKCG_2	PRKCG	protein kinase C, gamma	2655	1520	37.78	73.03	3484	2428	36.51	84.31	18476	-1.97792	0.0239686
Hs_FLJ42953_1	FLJ42953	breakpoint cluster region pseudogene	3537	1921	10.01	66.63	2608	1165	51.27	88.67	18484	-1.97728	0.0240049
Hs_PLK4_7	PLK4	polo-like kinase 4 (Drosophila)	1133	1774	79.96	41.21	1013	1390	68.61	67.19	18485	-1.9772	0.0240095
Hs_LOC339521_1	FAM58B	family with sequence similarity 58, member B	2673	4089	41.19	44.36	1986	2341	83.53	84.62	18485	-1.9772	0.0240095
Hs_OAZIN_4	AZIN1	antizyme inhibitor 1	1146	2244	27.57	61.72	1819	1921	59.54	88.18	18493	-1.97656	0.0240459
Hs_FLJ25410_1	2007-09-12	septin 12	2515	1360	23.94	26.1	2060	689	90.29	83.16	18495	-1.9764	0.024055
Hs_NIT1_1	NIT1	nitrilase 1	3532	2427	50.2	61.31	2862	2270	82.49	70.18	18497	-1.97624	0.0240641
Hs_LOC388567_1	ZNF749	zinc finger protein 749	2201	3058	62.74	13.47	1180	1769	88.31	69.76	18514	-1.97487	0.0241416
Hs_CR1L_3	CR1L	complement component (3b/4b) receptor 1-like	1929	431	74.49	2.78	3083	623	87.8	1.12	18515	-1.97479	0.0241462
Hs_LOC400945_1	FLJ41481	hypothetical gene supported by AK123475	1466	2645	76.19	32.82	1357	1878	80.18	66.77	18521	-1.9743	0.0241736
Hs_HNRPH3_1	HNRPH3	heterogeneous nuclear ribonucleoprotein H3 (2H9)	3830	4115	24.44	64.47	2957	3341	69.77	87.04	18528	-1.97374	0.0242056
Hs_PPP1R13L_1	PPP1R13L	protein phosphatase 1, regulatory (inhibitor) subunit 13 like	3211	1868	61.6	54.44	2687	1830	82.92	54.92	18533	-1.97334	0.0242285
Hs_SLC22A3_1	SLC22A3	solute carrier family 22 (extraneuronal monoamine transporter), member 3	1929	2245	17.31	82.36	1583	2197	43.84	83.39	18539	-1.97286	0.024256
Hs_KCNIP4_1	KCNIP4	Kv channel interacting protein 4	1503	1081	79.17	35.71	1395	1374	78.92	53.71	18543	-1.97253	0.0242743
Hs_ADAMTS15_3	ADAMTS15	ADAM metallopeptidase with thrombospondin type 1 motif, 15	2553	3336	48.14	49.01	1609	2409	87.51	68.41	18559	-1.97125	0.0243478
Hs_BTN2A1_1	BTN2A1	butyrophilin, subfamily 2, member A1	1930	2350	46.17	66.94	1201	1758	58.03	83.39	18562	-1.97101	0.0243616
Hs_UGT2B7_1	UGT2B7	UDP glucuronosyltransferase 2 family, polypeptide B7	4113	1414	33.04	73.27	3537	1545	74.7	80.71	18566	-1.97068	0.02438
Hs_LOC391142_1			2527	1812	54.65	55.24	1970	1772	65.33	83.97	18566	-1.97068	0.02438
Hs_C10orf10_1	C10orf10	chromosome 10 open reading frame 10	2395	3305	47.93	51.5	2420	2899	79.3	83.3	18574	-1.97004	0.0244169
Hs_H3F3A_1	H3F3A	H3 histone, family 3A	2328	2794	15.68	85.58	1815	1245	65.62	77.83	18576	-1.96988	0.0244261
Hs_NAPB_1	NAPB	N-ethylmaleimide-sensitive factor attachment protein, beta	3183	2116	38.3	68.76	3096	1177	80.46	77.15	18578	-1.96972	0.0244353
Hs_KIAA0555_1	JAKMIP2	janus kinase and microtubule interacting protein 2	2214	1924	21.05	66.11	2024	1585	39.67	88.64	18579	-1.96964	0.0244399
Hs_GOT1_1	GOT1	glutamic-oxaloacetic transaminase 1, soluble (aspartate aminotransferase 1)	3280	3259	55.09	41.52	3046	2619	84.14	79.69	18584	-1.96924	0.024463
Hs_GRID2IP_1			1522	2325	13.01	41.81	916	1464	45.52	92.21	18587	-1.96899	0.0244768
Hs_LOC136321_3			3660	1393	55.87	63.03	2591	1212	77.11	72.44	18591	-1.96867	0.0244953
Hs_FLJ45909_1	FLJ45909	FLJ45909 protein	2982	1430	24.51	30.35	2247	1033	54.29	92.45	18593	-1.96851	0.0245046
Hs_BRSK1_3	BRSK1	BR serine/threonine kinase 1	2564	2006	46.18	70.94	2368	1835	58.36	81.36	18597	-1.96819	0.0245231
Hs_TMSB4X_1	TMSB4X	thymosin, beta 4, X-linked	3624	3824	64.16	23.98	2287	2457	88.06	63.09	18605	-1.96755	0.0245601
Hs_CELSR3_1	CELSR3	cadherin, EGF LAG seven-pass G-type receptor 3 (flamingo homolog, Drosophila)	3486	631	60.79	58.16	4191	1810	82.01	52.04	18608	-1.96731	0.024574
Hs_LOC400654_1			2648	2435	71.94	35.77	2171	1533	83.14	63.86	18612	-1.96698	0.0245926
Hs_CA13_4	CA13	carbonic anhydrase XIII	2549	2436	71.13	32.96	2698	2703	84.66	60.41	18623	-1.9661	0.0246436
Hs_LHPP_2	LHPP	phospholysine phosphohistidine inorganic pyrophosphate phosphatase	2235	1796	10.83	65.31	2973	1881	37.47	89.37	18633	-1.96529	0.0246901
Hs_LOC390508_1	LOC730267	similar to zinc finger protein 238	3472	1336	70.82	0.07	1975	723	88.71	27.66	18633	-1.96529	0.0246901
Hs_STK4_5	STK4	serine/threonine kinase 4	2564	1917	54.1	56.65	3048	2795	64.76	83.94	18634	-1.96521	0.0246948
Hs_CNN2_1	CNN2	calponin 2	3585	2856	27.11	35.75	2900	2395	81.24	89.27	18635	-1.96513	0.0246994
Hs_LOC390712_1			3000	2754	44.83	15.54	1728	2281	77.08	89.61	18636	-1.96505	0.0247041
Hs_SIAT7A_1	ST6GALNAC1	ST6 (alpha-N-acetyl-neuraminyl-2,3-beta-galactosyl-1,3)-N-acetylgalactosaminide alpha-2,6-sialyltransferase 1	1985	4038	61.41	44.4	1586	3126	77.49	81.35	18650	-1.96393	0.0247693
Hs_SERPINF1_2	SERPINF1	serpin peptidase inhibitor, clade F (alpha-2 antiplasmin, pigment epithelium derived factor), member 1	3459	3161	61	38.18	1933	2229	68.75	85.73	18660	-1.96312	0.024816
Hs_BM039_3	CENPN	centromere protein N	2463	1617	40.32	67.72	3032	2091	77.21	80.3	18662	-1.96296	0.0248253
Hs_ZNF285_1	ZNF285A	zinc finger protein 285A	1128	2815	29.7	68.56	1454	2041	55.09	86.77	18666	-1.96264	0.024844
Hs_ZNF440_1	ZNF440	zinc finger protein 440	3180	2992	48.11	43.75	2377	1780	88.05	72.42	18675	-1.96192	0.0248862
Hs_LOC391020_1	LOC391020	interferon induced transmembrane protein pseudogene	2654	1683	55.31	36.84	2546	1824	88.88	59.54	18683	-1.96127	0.0249237
Hs_ZNF117_1	ZNF117	zinc finger protein 117	1747	421	70.01	45.37	1827	818	80.41	66.14	18684	-1.96119	0.0249284
Hs_TFB1M_1	TFB1M	transcription factor B1, mitochondrial	2299	707	60.85	13.3	1835	1155	89.21	66.15	18689	-1.96079	0.0249518
Hs_C9orf74_1	URM1	ubiquitin related modifier 1 homolog (S. cerevisiae)	3350	2080	52.75	42.16	2701	1885	83.56	81.8	18692	-1.96055	0.0249659
Hs_RNH_1	RNH1	ribonuclease/angiogenin inhibitor 1	3943	1081	23.26	57.08	3083	978	87.93	78.73	18695	-1.96031	0.02498
Hs_DREV1_1	METTL9	methyltransferase like 9	2281	2209	66.33	38.34	1976	1881	81.63	76.82	18699	-1.95998	0.0249988
Hs_GSCL_1	GSC2	goosecoid homeobox 2	2337	1162	48.27	45.27	1643	864	86.31	78.01	18701	-1.95982	0.0250082
Hs_GPR109B_2	GPR109B	G protein-coupled receptor 109B	2450	1802	80.45	27.03	3429	2363	77.31	70.93	18705	-1.9595	0.025027
Hs_PRB1_5	PRB1	proline-rich protein BstNI subfamily 1	2402	3754	42.17	35.59	2007	2710	84.55	85.76	18712	-1.95894	0.02506
Hs_LOC391509_9			2642	1119	55.53	44.77	2171	1180	82.77	80.17	18716	-1.95862	0.0250788
Hs_KRTAP13-4_1	KRTAP13-4	keratin associated protein 13-4	1649	881	60.22	57.66	1128	746	78.99	70.51	18717	-1.95854	0.0250836
Hs_MIXL1_1	MIXL1	Mix1 homeobox-like 1 (Xenopus laevis)	3184	1834	36.71	28.14	2214	1699	88.3	84.34	18719	-1.95838	0.025093
Hs_MC1R_2	MC1R	melanocortin 1 receptor (alpha melanocyte stimulating hormone receptor)	574	2916	51.22	45.03	965	3747	82.59	82.44	18730	-1.95749	0.0251449
Hs_TTID_1	MYOT	myotilin	1337	3676	31.41	69.34	1169	2479	72.2	84.39	18747	-1.95612	0.0252253
Hs_ASCL4_1	ASCL4	achaete-scute complex homolog 4 (Drosophila)	4134	4047	35.56	23.7	3370	3086	90.33	81.04	18756	-1.9554	0.025268
Hs_SERPINB8_3	SERPINB8	serpin peptidase inhibitor, clade B (ovalbumin), member 8	3668	1642	56.79	50.06	4347	2112	44.1	86.46	18757	-1.95532	0.0252727
Hs_WDR26_1	WDR26	WD repeat domain 26	3319	1326	45.68	60.63	2746	1138	77.6	81.9	18759	-1.95516	0.0252822
Hs_LOC127099_1	LOC127099	similar to 60S acidic ribosomal protein P1	893	3684	14	79.75	852	2326	26.41	85.81	18775	-1.95387	0.0253583
Hs_TIMM50_1	TIMM50	translocase of inner mitochondrial membrane 50 homolog (S. cerevisiae)	2624	3540	58	32.66	1971	2393	87.92	71	18793	-1.95242	0.025444
Hs_MGC34829_1	MGC34829	Similar to hypothetical gene supported by AL050367; AK022946	2060	2273	72.67	16.06	1387	1393	87.82	26.78	18794	-1.95234	0.0254488
Hs_GCGR_1	GCGR	glucagon receptor	3179	2314	42.15	62.1	4010	2947	70.2	84.93	18801	-1.95178	0.0254822
Hs_FLJ45273_4	LONRF2	LON peptidase N-terminal domain and ring finger 2	2429	2204	46.4	69.87	1943	1345	64.44	81.34	18815	-1.95065	0.0255492
Hs_FLJ46675_1	DNAH2	dynein, axonemal, heavy chain 2	1387	1009	70.01	9.42	620	664	89.03	1.2	18815	-1.95065	0.0255492
Hs_FLJ36674_1	CDRT4	CMT1A duplicated region transcript 4	1363	1224	41.89	62.5	1650	773	78.97	81.76	18817	-1.95049	0.0255588
Hs_HIST1H4B_1	HIST1H4B	histone cluster 1, H4b	3166	3186	23.31	57.03	2337	1637	57.38	89.74	18822	-1.95009	0.0255827
Hs_FLJ22875_3	FAM96A	family with sequence similarity 96, member A	2768	3534	51.66	40.18	1670	2607	82.16	84.16	18824	-1.94993	0.0255923
Hs_GNGT2_1	GNGT2	guanine nucleotide binding protein (G protein), gamma transducing activity polypeptide 2	2269	2311	62.49	43.57	2583	2613	77.93	81.32	18826	-1.94977	0.0256019
Hs_LOC387754_1	LOC729147	hypothetical protein LOC729147	2627	1616	67.53	18.44	1857	1340	88.05	60.97	18826	-1.94977	0.0256019
Hs_DCN_8	DCN	decorin	2666	2194	43.85	20.88	2352	1404	90.77	75.07	18829	-1.94953	0.0256163
Hs_TCEAL1_1	TCEAL1	transcription elongation factor A (SII)-like 1	2816	3168	49.96	50.38	2485	2429	75.9	84.93	18836	-1.94896	0.0256499
Hs_NEK1_1	NEK1	NIMA (never in mitosis gene a)-related kinase 1	2990	1980	58.09	28.23	3169	2390	89.24	61.76	18838	-1.9488	0.0256595
Hs_LOC340148_1			2531	3423	41.05	35.32	1323	2223	85.64	85.43	18839	-1.94872	0.0256643
Hs_NPL4_1	NPLOC4	nuclear protein localization 4 homolog (S. cerevisiae)	1858	2784	51.18	27.69	1791	2268	90.68	58.51	18844	-1.94832	0.0256884
Hs_ENPP7_1	ENPP7	ectonucleotide pyrophosphatase/phosphodiesterase 7	2054	1638	40.07	52.14	1328	1473	81.4	84.73	18844	-1.94832	0.0256884
Hs_TGIF2LX_1	TGIF2LX	TGFB-induced factor homeobox 2-like, X-linked	2475	2105	40.53	47.41	1900	1131	83.58	84.53	18853	-1.9476	0.0257317
Hs_LOC441344_1	LOC441344	similar to Sorting nexin-5	1349	1695	45.44	72.21	813	1463	56.7	81.68	18855	-1.94743	0.0257413
Hs_SNCAIP_1	SNCAIP	synuclein, alpha interacting protein (synphilin)	3716	3737	18.81	64.25	3345	2669	58.12	88.8	18859	-1.94711	0.0257606
Hs_MGC34732_1	CCDC83	coiled-coil domain containing 83	3172	3431	69.45	48.97	1744	1871	67.49	79	18860	-1.94703	0.0257654
Hs_GSC_1	GSC	goosecoid homeobox	3776	2561	29.98	57.32	2944	1852	57.85	89.15	18861	-1.94695	0.0257703
Hs_DCBLD1_1	DCBLD1	discoidin, CUB and LCCL domain containing 1	3351	4381	78.66	27.71	2224	2756	83.41	48.91	18863	-1.94679	0.0257799
Hs_DBN1_1	DBN1	drebrin 1	1697	2430	65.29	15.84	1461	2041	88.64	62.32	18878	-1.94558	0.0258524
Hs_ZFOC1_1	ZNF664	zinc finger protein 664	1879	1219	56.73	50.21	1265	1436	78.74	81.2	18882	-1.94526	0.0258717
Hs_FADD_9	FADD	Fas (TNFRSF6)-associated via death domain	1175	2728	18.98	57.81	1227	2588	71.56	88.91	18883	-1.94518	0.0258766
Hs_ITGB6_4	ITGB6	integrin, beta 6	1312	2733	20.73	76.88	1001	2266	40.96	86.14	18885	-1.94502	0.0258862
Hs_EYA4_2	EYA4	eyes absent homolog 4 (Drosophila)	2053	2421	33.85	35.98	2046	2029	90.37	77.92	18908	-1.94317	0.0259978
Hs_C17orf38_1	C17orf38	chromosome 17 open reading frame 38	3419	3180	44.43	47.61	2611	2349	77.56	86.46	18917	-1.94245	0.0260415
Hs_NSD1_6	NSD1	nuclear receptor binding SET domain protein 1	2569	1983	37.33	65.31	1897	1935	78.49	82.69	18923	-1.94196	0.0260707
Hs_INADL_8	INADL	InaD-like (Drosophila)	1957	938	19.42	82.09	1540	917	29.29	84.41	18926	-1.94172	0.0260854
Hs_TTC19_1	TTC19	tetratricopeptide repeat domain 19	1153	1730	47.01	60.75	1373	1814	78.95	80.65	18927	-1.94164	0.0260902
Hs_UROD_1	UROD	uroporphyrinogen decarboxylase	1208	2004	67.47	54.24	1645	2949	82.31	30.72	18928	-1.94156	0.0260951
Hs_PPIL3_1	PPIL3	peptidylprolyl isomerase (cyclophilin)-like 3	2610	2725	31.46	57.94	1986	2267	89.02	67.84	18946	-1.94011	0.026183
Hs_Gup1_1	Gcom1	GRINL1A combined protein	3984	3738	17.07	47.86	2083	2250	49.4	91.6	18948	-1.93995	0.0261927
Hs_NPY_6	NPY	neuropeptide Y	2412	3013	66.87	56.79	3098	4047	70.27	74.92	18951	-1.93971	0.0262074
Hs_TRAR1_3	TAAR1	trace amine associated receptor 1	3631	2806	34.37	70.56	4414	3462	43.93	86.34	18956	-1.93931	0.0262319
Hs_FAM48A_1	FAM48A	family with sequence similarity 48, member A	4376	2527	14.35	71.55	3050	1017	32.92	88.3	18958	-1.93915	0.0262417
Hs_LOC441574_1			1638	3036	49.63	38.14	1376	2312	85.76	82.31	18959	-1.93907	0.0262466
Hs_VHLL_1	VHLL	von Hippel-Lindau tumor suppressor-like	2413	3525	64.28	33.96	2150	2938	81.12	81.59	18962	-1.93883	0.0262612
Hs_LOC440996_1			1370	1778	0.58	60.18	1260	1700	1.19	90.88	18977	-1.93762	0.0263348
Hs_LOC390098_1	LOC390098	similar to MAS-related GPR, member X2	2622	2361	34.29	60.74	1724	1662	59.11	88.09	18980	-1.93738	0.0263496
Hs_ACOX1_3	ACOX1	acyl-Coenzyme A oxidase 1, palmitoyl	1425	1786	47.58	31.97	1706	2042	74.15	88.93	19006	-1.93529	0.0264776
Hs_PB1_4	PBRM1	polybromo 1	2083	2154	42.49	40.53	2004	2067	85.98	83.89	19014	-1.93464	0.0265171
Hs_SERPINA13_2	SERPINA13	serpin peptidase inhibitor, clade A (alpha-1 antiproteinase, antitrypsin), member 13 (pseudogene)	1431	2068	30.4	80.32	1459	2871	54.15	82.55	19018	-1.93432	0.0265368
Hs_GJA7_1	GJC1	gap junction protein, gamma 1, 45kDa	4042	2634	43.96	45.03	3659	2282	53.62	89.53	19026	-1.93368	0.0265764
Hs_ATAD3A_1	ATAD3A	ATPase family, AAA domain containing 3A	743	1411	54.24	67.82	805	1229	60.5	80.23	19041	-1.93247	0.0266507
Hs_ANKRD30A_1	ANKRD30A	ankyrin repeat domain 30A	460	2667	65.43	16.09	1122	3591	88.86	61.35	19051	-1.93167	0.0267004
Hs_SLC37A2_1	SLC37A2	solute carrier family 37 (glycerol-3-phosphate transporter), member 2	3057	1049	27.58	52.05	1952	717	90.57	66.25	19051	-1.93167	0.0267004
Hs_PMCHL1_1			4559	4014	55.28	25.16	3590	2895	90.28	60.86	19051	-1.93167	0.0267004
Hs_CCL14_8	CCL14	chemokine (C-C motif) ligand 14	2047	1689	53.93	36.29	2151	2081	87.68	76.26	19054	-1.93142	0.0267153
Hs_SLC7A11_3	SLC7A11	solute carrier family 7, (cationic amino acid transporter, y+ system) member 11	2843	3143	43.19	53.61	2224	2821	86.29	77.45	19068	-1.9303	0.0267849
Hs_TLR8_6	TLR8	toll-like receptor 8	2711	2936	39.21	41.49	1834	2533	89.64	75.6	19069	-1.93022	0.0267899
Hs_LOC440457_1			3035	2678	30.35	67.92	2250	1993	74.44	85.05	19078	-1.92949	0.0268348
Hs_LOC387856_1	LOC387856	similar to expressed sequence AI836003	3116	3474	8.7	26.11	2103	1073	32.72	94.04	19090	-1.92853	0.0268947
Hs_GTPBP3_1	GTPBP3	GTP binding protein 3 (mitochondrial)	1566	2407	47.25	30.87	1483	2118	72.56	89.38	19111	-1.92684	0.0269998
Hs_OCIL_8	CLEC2D	C-type lectin domain family 2, member D	3753	2013	38.42	67.16	2481	1510	79.56	81.06	19118	-1.92628	0.027035
Hs_BMP5_4	BMP5	bone morphogenetic protein 5	3749	2967	68.26	33.37	2255	2231	82.62	77.54	19120	-1.92612	0.027045
Hs_TFCP2L2_1	GRHL1	grainyhead-like 1 (Drosophila)	3211	2140	61.57	33.13	2528	1734	78.4	84.66	19122	-1.92595	0.027055
Hs_METRNL_1	METRNL	meteorin, glial cell differentiation regulator-like	2383	1101	49.81	6.72	1306	961	92.57	10.72	19126	-1.92563	0.0270751
Hs_OR5H6_1	OR5H6	olfactory receptor, family 5, subfamily H, member 6	3991	4116	32.72	72.91	3632	3247	75.74	81.95	19129	-1.92539	0.0270902
Hs_MGC20470_3	UBQLNL	ubiquilin-like	2672	2338	28.85	41.23	1356	2074	54.28	91.61	19139	-1.92459	0.0271405
Hs_LOC285296_1	LOC285296	similar to unc-93 homolog B1	1612	3263	17.18	66.2	914	2171	72.1	87.61	19145	-1.9241	0.0271708
Hs_LOC439973_1	FAM21D	family with sequence similarity 21, member D	3711	3326	35.27	30.4	2071	1891	79.77	89.74	19145	-1.9241	0.0271708
Hs_CRLF1_2	CRLF1	cytokine receptor-like factor 1	2175	2334	41.24	70.69	1457	1575	78.59	77.78	19147	-1.92394	0.0271809
Hs_RBMS3_1	RBMS3	RNA binding motif, single stranded interacting protein	661	1783	74.89	39.2	630	1743	81.9	61.62	19153	-1.92346	0.0272111
Hs_KAB_1	CEP170	centrosomal protein 170kDa	3182	2459	45.41	80.64	2477	1696	66.21	70.11	19160	-1.9229	0.0272465
Hs_LOC440824_1			2400	2073	72.5	42.26	1459	1318	64.15	81.64	19164	-1.92258	0.0272667
Hs_FLJ13798_1	JMJD5	jumonji domain containing 5	3361	2472	33.03	80.34	2449	2056	76.56	74.03	19172	-1.92193	0.0273072
Hs_LOC284788_1			2701	2764	48.61	67.98	2292	1573	61.78	82.77	19177	-1.92153	0.0273325
Hs_LOC401700_1			2305	1760	38.44	39.55	1809	1063	72.86	89.75	19185	-1.92089	0.027373
Hs_LOC392582_1			2958	1371	42.9	26.48	2351	1236	79.24	89.24	19189	-1.92056	0.0273933
Hs_LOC253314_1	EIF4E1B	eukaryotic translation initiation factor 4E family member 1B	1930	2154	72.9	13.46	1181	1681	86.28	69.07	19196	-1.92	0.0274289
Hs_HM13_1	HM13	histocompatibility (minor) 13	2192	1670	62.91	52.93	1768	723	81.39	71.37	19199	-1.91976	0.0274441
Hs_COG2_1	COG2	component of oligomeric golgi complex 2	2316	2519	49.91	58.79	1597	1826	82.22	77.6	19203	-1.91944	0.0274645
Hs_LOC144097_1	LOC144097	hypothetical protein BC007540	2889	4133	42.4	65.3	2049	2622	68.13	84.82	19212	-1.91871	0.0275103
Hs_C16orf49_2	COQ9	coenzyme Q9 homolog (S. cerevisiae)	2786	3189	17.88	72.78	2148	2764	40.69	87.92	19215	-1.91847	0.0275256
Hs_KIAA0406_1	KIAA0406	KIAA0406	3911	2316	56.99	56.09	2761	2274	77.18	80.08	19223	-1.91783	0.0275664
Hs_LOC440392_1			2459	2037	76.7	10.6	2391	1980	85.15	67.88	19234	-1.91694	0.0276225
Hs_C20orf115_1			2225	1769	60.45	8.25	1666	1567	90.88	40.14	19237	-1.9167	0.0276379
Hs_TRAR4_2	TAAR6	trace amine associated receptor 6	2337	1624	63.29	55.05	2637	2463	59.73	82.66	19242	-1.9163	0.0276634
Hs_TAF5_1	TAF5	TAF5 RNA polymerase II, TATA box binding protein (TBP)-associated factor, 100kDa	3264	2632	10.94	89.7	2634	2538	19.55	80.3	19244	-1.91614	0.0276737
Hs_LOC388655_1			2615	1568	69.02	28.38	1767	1533	83.36	78.28	19250	-1.91566	0.0277044
Hs_FZD6_7	FZD6	frizzled homolog 6 (Drosophila)	2775	1704	76.9	43.43	3614	2848	80.41	50.11	19251	-1.91558	0.0277095
Hs_CCL25_2	CCL25	chemokine (C-C motif) ligand 25	1140	3008	58.16	39.16	918	2723	88.89	51.96	19262	-1.91469	0.0277659
Hs_PLAC9_1			2995	3481	30.22	59.29	1587	2147	81.35	85.42	19265	-1.91445	0.0277813
Hs_EIF2C1_4	EIF2C1	eukaryotic translation initiation factor 2C, 1	838	3451	61.93	36.8	774	2205	71.58	86.08	19266	-1.91437	0.0277865
Hs_IVNS1ABP_1	IVNS1ABP	influenza virus NS1A binding protein	3839	1749	16.59	49.63	2836	1469	46.16	91.7	19270	-1.91405	0.027807
Hs_RAPGEF4_1	RAPGEF4	Rap guanine nucleotide exchange factor (GEF) 4	3365	3324	68.05	37.88	2887	2581	82.92	75.63	19280	-1.91324	0.0278585
Hs_ATP13A1_1	ATP13A1	ATPase type 13A1	3121	1747	40.15	55.35	2602	1387	87.39	75.63	19284	-1.91292	0.0278791
Hs_LOC389822_1	LOC648245	hypothetical LOC648245	1237	1781	35.41	62.61	1043	854	82.17	82.79	19302	-1.91147	0.0279719
Hs_C10orf121_1			3727	1870	66.51	9.36	2552	1062	89.62	48.78	19305	-1.91123	0.0279874
Hs_LOC400475_1			1291	2894	70.8	25.98	1141	2207	82.91	78.43	19311	-1.91075	0.0280184
Hs_MTX1_2	MTX1	metaxin 1	2719	2327	38.25	27.37	2383	2141	74.82	90.71	19314	-1.91051	0.0280339
Hs_SERPINA9_1	SERPINA9	serpin peptidase inhibitor, clade A (alpha-1 antiproteinase, antitrypsin), member 9	1640	1757	24.21	78.83	2162	1666	57.12	84.69	19315	-1.91043	0.0280391
Hs_TXNL2_2	GLRX3	glutaredoxin 3	813	2528	59.78	56.45	602	2539	75.08	79.72	19316	-1.91035	0.0280443
Hs_LOC389827_1	LOC389827	similar to Transmembrane protein 8 precursor (M83 protein)	2632	4200	65.43	27.57	1878	2074	86	76.62	19316	-1.91035	0.0280443
Hs_CKB_8	CKB	creatine kinase, brain	1237	748	42.04	72.06	1869	1053	75.87	78.92	19319	-1.91011	0.0280598
Hs_OR4D11_1	OR4D11	olfactory receptor, family 4, subfamily D, member 11	2967	3057	40.71	69.41	2389	1993	75.47	81.79	19323	-1.90978	0.0280805
Hs_MT4_1	MT4	metallothionein 4	1618	2179	14.77	69.89	907	1324	26.13	89.05	19323	-1.90978	0.0280805
Hs_C7orf36_1	C7orf36	chromosome 7 open reading frame 36	4491	3305	33.93	45.11	3595	2490	90.35	73.86	19335	-1.90882	0.0281427
Hs_RAB23_1	RAB23	RAB23, member RAS oncogene family	1001	1791	46.95	43.05	1001	1848	82.32	85.44	19338	-1.90858	0.0281583
Hs_C9orf119_1	C9orf119	chromosome 9 open reading frame 119	1848	3157	55.25	16.79	1193	1327	87.51	82.44	19359	-1.90689	0.0282676
Hs_GALR1_1	GALR1	galanin receptor 1	3270	1682	68.53	29.96	3985	2351	87.05	63.68	19367	-1.90624	0.0283093
Hs_MGC23908_1	BTF3L4	basic transcription factor 3-like 4	979	2005	49.13	47.13	555	1877	88.47	68.73	19367	-1.90624	0.0283093
Hs_FLJ44881_1			3093	3513	29.49	60.46	2555	3257	67.67	88.42	19371	-1.90592	0.0283301
Hs_SMYD1_2	SMYD1	SET and MYND domain containing 1	672	2761	76.49	23.11	907	2702	85.67	57.62	19377	-1.90544	0.0283615
Hs_LOC344657_1	LOC344657	similar to LEThal family member (let-413)	3128	4155	39.77	49.65	1796	2478	73.33	88.34	19384	-1.90488	0.0283981
Hs_KIF3C_2	KIF3C	kinesin family member 3C	2554	2277	66.91	27.05	2485	2227	85.47	77.14	19400	-1.90359	0.0284818
Hs_C14orf150_1	WDR89	WD repeat domain 89	3529	2825	57.13	39.68	2626	2132	81.76	83.63	19404	-1.90327	0.0285028
Hs_LOC391282_1			1890	1039	65.77	21.46	1477	830	88.9	59.64	19404	-1.90327	0.0285028
Hs_SUSD3_1	SUSD3	sushi domain containing 3	1884	2940	12.31	56.36	1641	1651	64.78	90.43	19419	-1.90206	0.0285816
Hs_LOC390338_1	LOC390338	similar to T-box 20 isoform a	2386	4088	44.97	38.45	1799	2437	84.27	85.8	19431	-1.9011	0.0286448
Hs_KIAA0258_1	RGP1	RGP1 retrograde golgi transport homolog (S. cerevisiae)	1617	1477	71.49	29.32	1412	1725	83.57	75.65	19454	-1.89925	0.0287661
Hs_PSD2_1	PSD2	pleckstrin and Sec7 domain containing 2	2916	2589	40.81	49.75	1897	2163	84.08	84.47	19459	-1.89884	0.0287926
Hs_NUPL2_2	NUPL2	nucleoporin like 2	2553	1954	67.45	27.48	2089	1898	87.08	70.18	19465	-1.89836	0.0288243
Hs_HSPA2_1	HSPA2	heat shock 70kDa protein 2	3512	3600	74	0.08	2330	2741	89.01	1.31	19481	-1.89707	0.0289092
Hs_ZNF200_1	ZNF200	zinc finger protein 200	4284	2778	66.97	50.58	3500	1865	82.83	63.75	19483	-1.89691	0.0289198
Hs_FGFR1OP_7	FGFR1OP	FGFR1 oncogene partner	2975	1268	46.69	43.38	3285	2046	75.4	87.93	19493	-1.89611	0.0289729
Hs_CDON_1	CDON	Cdon homolog (mouse)	1261	2577	15.62	71.13	1773	2303	62.38	87.84	19493	-1.89611	0.0289729
Hs_KIAA1383_1	KIAA1383	KIAA1383	4070	1614	23.32	70.26	3380	1387	49.38	88.18	19507	-1.89498	0.0290474
Hs_ZNF577_1	ZNF577	zinc finger protein 577	4315	3190	45.56	48.71	3890	3363	86.89	79.1	19510	-1.89474	0.0290634
Hs_FN1_7	FN1	fibronectin 1	3606	3325	56.96	49.38	2874	2347	84.9	75.2	19518	-1.8941	0.0291061
Hs_TUBGCP3_4	TUBGCP3	tubulin, gamma complex associated protein 3	594	806	40.4	38.83	650	814	64.77	90.54	19522	-1.89377	0.0291275
Hs_ACP6_5	ACP6	acid phosphatase 6, lysophosphatidic	2589	2575	41.64	57.05	3147	2556	84.97	80.56	19527	-1.89337	0.0291542
Hs_HIST1H2AL_1	HIST1H2AL	histone cluster 1, H2al	3652	2154	37.46	44.1	2436	1287	85.18	85.86	19527	-1.89337	0.0291542
Hs_NALP13_1	NLRP13	NLR family, pyrin domain containing 13	1020	2686	2.25	63.55	805	1794	45.59	90.36	19529	-1.89321	0.0291649
Hs_LOC285018_1			2790	930	69.1	5.48	1954	697	89.92	13.49	19537	-1.89257	0.0292077
Hs_PLA1A_1	PLA1A	phospholipase A1 member A	978	2460	31.19	45.81	1240	3527	91.53	63.94	19546	-1.89184	0.0292559
Hs_LOC148413_1			1683	665	76.77	33.83	1443	474	79.7	73.84	19548	-1.89168	0.0292666
Hs_MAP2K1IP1_5	MAP2K1IP1	mitogen-activated protein kinase kinase 1 interacting protein 1	423	2327	64.3	46.84	670	1945	83.88	71.67	19550	-1.89152	0.0292774
Hs_MDK_5	MDK	midkine (neurite growth-promoting factor 2)	2837	2273	56.86	51.25	3081	2902	85.82	70.02	19553	-1.89128	0.0292934
Hs_ZNF15L1_1	ZNF708	zinc finger protein 708	2872	559	58.91	2.5	2653	605	88.43	80	19557	-1.89096	0.0293149
Hs_NOS1_6	NOS1	nitric oxide synthase 1 (neuronal)	2330	1811	19.74	73.27	2224	1869	67.76	86.52	19558	-1.89088	0.0293203
Hs_SCN2B_1	SCN2B	sodium channel, voltage-gated, type II, beta	2669	531	68.08	33.15	2471	612	87.86	49.67	19563	-1.89048	0.0293472
Hs_PCDHB7_1	PCDHB7	protocadherin beta 7	2595	1275	30.44	82.67	2415	855	77.47	72.4	19563	-1.89048	0.0293472
Hs_KNS2_1	KLC1	kinesin light chain 1	1514	2015	40.09	47.1	1678	2165	88.38	78.98	19566	-1.89023	0.0293633
Hs_LOC441470_1	HMCN2	hemicentin 2	1671	1142	34.05	83.71	1355	811	79.34	57.34	19567	-1.89015	0.0293687
Hs_OR10A7_1	OR10A7	olfactory receptor, family 10, subfamily A, member 7	1774	2305	31.68	65.51	947	1961	87.54	71.95	19578	-1.88927	0.0294279
Hs_PAEP_2	PAEP	progestagen-associated endometrial protein (placental protein 14, pregnancy-associated endometrial alpha-2-globulin, alpha uterine protein)	3044	435	45.83	8.28	2775	476	93.08	34.24	19584	-1.88879	0.0294602
Hs_LOC442059_1			2340	1761	72.01	32.88	2323	2023	84.16	71.73	19594	-1.88798	0.0295142
Hs_LOC441236_1			2377	949	20.74	84.62	1835	816	57.28	82.48	19601	-1.88742	0.029552
Hs_LOC728294_4	D2HGDH	D-2-hydroxyglutarate dehydrogenase	1959	2897	12.2	39.42	1607	2786	82.08	90.27	19603	-1.88726	0.0295628
Hs_LOC343705_6			1900	3445	45.89	36.05	1046	2336	83.94	86.43	19607	-1.88694	0.0295844
Hs_FLJ37440_4	FBLN7	fibulin 7	3264	2258	66.91	32.06	3558	3415	87.86	60.29	19613	-1.88645	0.0296169
Hs_TMPRSS4_2	TMPRSS4	transmembrane protease, serine 4	1660	1368	14.4	65.06	1284	1238	81.15	86.27	19619	-1.88597	0.0296494
Hs_SPAG7_1	SPAG7	sperm associated antigen 7	1780	3148	14.27	54.89	1850	2457	80.81	88.52	19619	-1.88597	0.0296494
Hs_C21orf88_1			1389	2708	39.74	56.98	1129	2500	53.23	88.88	19626	-1.88541	0.0296874
Hs_HSBP1_1	HSBP1	heat shock factor binding protein 1	3768	3073	25.96	72.4	2824	2189	46.35	87.57	19637	-1.88452	0.0297471
Hs_LOC342865_7			2128	2606	25.05	66.39	1310	2145	75.42	86.76	19647	-1.88372	0.0298015
Hs_KCNF1_1	KCNF1	potassium voltage-gated channel, subfamily F, member 1	2489	1414	35.15	34.23	2069	1261	92.99	40.05	19648	-1.88364	0.029807
Hs_KSR1_1	KSR1	kinase suppressor of ras 1	2968	1875	66.37	38.08	2231	2030	85.48	72.51	19662	-1.88251	0.0298833
Hs_DEFA3_1	DEFA3	defensin, alpha 3, neutrophil-specific	2365	2381	66.55	20.87	1977	2519	88.77	63.44	19668	-1.88203	0.029916
Hs_LOC440711_1			2630	953	70.27	59.92	1985	749	75.11	61.15	19670	-1.88187	0.029927
Hs_UBE2G2_4	UBE2G2	ubiquitin-conjugating enzyme E2G 2 (UBC7 homolog, yeast)	3775	2366	36.13	60.4	1789	1772	79.88	85.27	19689	-1.88034	0.0300309
Hs_HPCAL1_1	HPCAL1	hippocalcin-like 1	990	2368	19.8	57.09	954	2185	68.66	89.93	19691	-1.88018	0.0300419
Hs_LOC441480_1			920	1261	70.98	39.81	942	1333	73.67	82	19693	-1.88002	0.0300528
Hs_BXMAS2-10_1			3459	2846	28.13	56.01	2325	1910	87.35	82.15	19697	-1.8797	0.0300748
Hs_SEPT8_1	2007-09-08	septin 8	4069	2983	22.95	45.46	2112	1759	66.38	91.42	19706	-1.87897	0.0301242
Hs_B4GALT6_1	B4GALT6	UDP-Gal:betaGlcNAc beta 1,4- galactosyltransferase, polypeptide 6	3616	3353	45.46	59.47	2699	2872	83.29	80.19	19707	-1.87889	0.0301297
Hs_GTF2E2_1	GTF2E2	general transcription factor IIE, polypeptide 2, beta 34kDa	1782	2009	30.3	67.99	1954	1132	84.24	80.21	19709	-1.87873	0.0301407
Hs_RPS6KA3_5	RPS6KA3	ribosomal protein S6 kinase, 90kDa, polypeptide 3	1774	1237	66.57	8.73	2302	2029	89.31	63.82	19718	-1.87801	0.0301901
Hs_LOC441721_1			1049	1841	74.36	12.93	1448	1621	88.26	41.83	19719	-1.87793	0.0301956
Hs_LOC400843_1	LOC729580	hypothetical protein LOC729580	2797	1656	45.33	50.6	2267	1146	78.74	86.3	19732	-1.87688	0.0302673
Hs_LOC400708_1			2283	1939	48.4	61.17	1806	1715	77.96	82.51	19736	-1.87656	0.0302893
Hs_FLJ25449_1			1916	1944	38.31	50.51	1606	1608	53.86	90.11	19744	-1.87591	0.0303335
Hs_LOC389107_1			3342	3097	57.66	39.62	1803	1210	88.52	66.86	19744	-1.87591	0.0303335
Hs_ZNF135_1	ZNF135	zinc finger protein 135	1914	1189	41.8	29.27	1908	1102	71.7	90.83	19767	-1.87406	0.0304608
Hs_MGC3265_1	PCYOX1L	prenylcysteine oxidase 1 like	3620	1231	23.31	93.5	3164	1040	65.04	41.73	19767	-1.87406	0.0304608
Hs_MGC10993_1	TMEM177	transmembrane protein 177	1527	2964	59.14	64.51	1211	1980	82.91	47.53	19767	-1.87406	0.0304608
Hs_STAM_1	STAM	signal transducing adaptor molecule (SH3 domain and ITAM motif) 1	2864	2578	29.12	51.9	2726	2275	78.83	88.53	19772	-1.87366	0.0304885
Hs_ABI3_1	ABI3	ABI gene family, member 3	2790	1762	68.14	34.56	2006	1726	86.14	70.74	19776	-1.87334	0.0305107
Hs_LOC440354_1	LOC440354	PI-3-kinase-related kinase SMG-1 pseudogene	2724	2537	64.24	35.16	1957	1568	86.2	75.38	19778	-1.87318	0.0305218
Hs_LOC391428_1	LOC391428	similar to selenophosphate synthetase	1459	1483	46.88	57.38	1330	1365	86.17	75.02	19779	-1.8731	0.0305274
Hs_LOC144962_1			4235	3579	52.09	40.96	3070	2397	86.64	80.81	19782	-1.87286	0.030544
Hs_ALS2CR15_1	ICA1L	islet cell autoantigen 1,69kDa-like	3319	4457	22.05	56.25	2388	3111	75.21	89.23	19787	-1.87246	0.0305718
Hs_FDPS_7	FDPS	farnesyl diphosphate synthase (farnesyl pyrophosphate synthetase, dimethylallyltranstransferase, geranyltranstransferase)	1331	603	43.2	41.96	1254	1194	43.46	90.79	19790	-1.87221	0.0305885
Hs_LOC401029_1			2748	2243	33.52	75.08	2435	1556	58.52	85.28	19791	-1.87213	0.0305941
Hs_URP2_1	URP2	UNC-112 related protein 2	2289	2597	18.17	37.77	1792	1747	59.99	92.79	19802	-1.87125	0.0306553
Hs_H3F3B_1	H3F3B	H3 histone, family 3B (H3.3B)	2118	1428	72.47	3.15	1406	1065	89.4	15.49	19803	-1.87117	0.0306609
Hs_SLC6A6_4	SLC6A6	solute carrier family 6 (neurotransmitter transporter, taurine), member 6	2580	2460	73.76	32.03	3005	2312	81.93	76.51	19807	-1.87085	0.0306832
Hs_SLC26A8_1	SLC26A8	solute carrier family 26, member 8	3231	1835	21.7	53.68	2887	1285	81.43	88.25	19816	-1.87012	0.0307334
Hs_GNB2L1_2	GNB2L1	guanine nucleotide binding protein (G protein), beta polypeptide 2-like 1	1837	2109	22.26	68.85	1353	1836	24.09	89.27	19819	-1.86988	0.0307502
Hs_ASB7_3	ASB7	ankyrin repeat and SOCS box-containing 7	2775	2555	56.68	61.49	1984	1813	83.92	63.49	19819	-1.86988	0.0307502
Hs_WNK2_1	WNK2	WNK lysine deficient protein kinase 2	3653	1733	71.91	28.97	3096	1658	86.34	66.59	19823	-1.86956	0.0307725
Hs_KIAA1817_1	FRMPD3	FERM and PDZ domain containing 3	3058	1367	48.92	68.18	2138	983	67.87	82.81	19826	-1.86932	0.0307893
Hs_PDZK11_1	PDZD11	PDZ domain containing 11	2633	1782	22.71	74.47	2480	1441	34.88	87.86	19833	-1.86875	0.0308285
Hs_DGKZ_1	DGKZ	diacylglycerol kinase, zeta 104kDa	2808	3543	77.67	39.91	2686	2671	79.41	68.55	19835	-1.86859	0.0308397
Hs_LOC388643_1			746	934	68.36	60.92	821	650	80.76	31.54	19854	-1.86707	0.0309462
Hs_PDCD8_12	AIFM1	apoptosis-inducing factor, mitochondrion-associated, 1	1720	1270	32.91	88.27	2250	1911	29.29	77.92	19862	-1.86642	0.0309912
Hs_SLC9A3_4	SLC9A3	solute carrier family 9 (sodium/hydrogen exchanger), member 3	1523	882	83.32	3.74	1419	1106	86.12	18.17	19866	-1.8661	0.0310137
Hs_SCARF1_3	SCARF1	scavenger receptor class F, member 1	1893	1447	79.29	16.31	1720	1157	85.81	57.82	19868	-1.86594	0.031025
Hs_PKMYT1_2	PKMYT1	protein kinase, membrane associated tyrosine/threonine 1	1839	1278	62.75	19.64	1881	1519	87.99	77.49	19880	-1.86497	0.0310926
Hs_OR5BF1_1	OR5BF1	olfactory receptor, family 5, subfamily BF, member 1	2557	4154	13.26	54.09	2280	3111	57.46	91.42	19880	-1.86497	0.0310926
Hs_STS-1_1	STS-1	Cbl-interacting protein Sts-1	2317	3420	54.98	56.61	1553	2441	57.57	86.24	19884	-1.86465	0.0311151
Hs_GLTSCR2_6	GLTSCR2	glioma tumor suppressor candidate region gene 2	1609	1675	18.09	84.36	1511	1565	39.05	84.6	19887	-1.86441	0.031132
Hs_LOC90668_1	C14orf121	chromosome 14 open reading frame 121	2405	3627	24.45	47.75	1701	2624	85.66	87.08	19892	-1.86401	0.0311603
Hs_ACO2_5	ACO2	aconitase 2, mitochondrial	695	516	46.33	0.19	950	677	93.47	22.75	19906	-1.86288	0.0312394
Hs_C6orf71_1	IYD	iodotyrosine deiodinase	3798	3471	17.54	41.14	2923	2636	69.59	92.03	19911	-1.86248	0.0312678
Hs_FBXO27_5	FBXO27	F-box protein 27	3251	3159	43.62	53.12	2115	1854	67.42	88.35	19920	-1.86176	0.0313188
Hs_IFNA17_8	IFNA17	interferon, alpha 17	2304	1404	31.12	67.38	3567	1733	72.83	86.61	19920	-1.86176	0.0313188
Hs_FLJ44037_1	PTCHD3	patched domain containing 3	3768	1425	22.16	30.18	2490	907	83.69	90.41	19931	-1.86087	0.0313812
Hs_LOC284672_8	hCG_2028557	hCG2028557	2541	927	47.11	68.39	3099	1351	62.02	84.38	19940	-1.86015	0.0314324
Hs_HPCL2_1	HACL1	2-hydroxyacyl-CoA lyase 1	3427	2292	64.58	49.56	2843	1983	83.08	73.58	19945	-1.85974	0.0314609
Hs_SLC6A3_3	SLC6A3	solute carrier family 6 (neurotransmitter transporter, dopamine), member 3	910	1044	2.97	79.89	879	1062	41.98	87.19	19953	-1.8591	0.0315064
Hs_FLJ32110_1	ZNF804B	zinc finger protein 804B	3534	1340	34.47	66.72	2881	739	83.03	81.87	19962	-1.85838	0.0315578
Hs_SFTPA1_1	SFTPA1B	surfactant, pulmonary-associated protein A1B	3460	1784	65.52	14.97	1507	1234	90.11	52.11	19973	-1.85749	0.0316206
Hs_C6orf194_1	NKAPL	NFKB activating protein-like	2716	2961	19.55	67.98	2258	1641	72.01	87.87	19985	-1.85653	0.0316893
Hs_PRAM-1_1	PRAM1	PML-RARA regulated adaptor molecule 1	1815	676	50.47	76.18	2278	1054	71.95	73.91	19988	-1.85629	0.0317065
Hs_PRB3_2	PRB3	proline-rich protein BstNI subfamily 3	1283	1543	58.22	66.43	1547	1610	79.96	67.02	19989	-1.8562	0.0317122
Hs_LOC441032_10			1699	1540	47.38	66.75	1501	1586	72.35	83.29	20000	-1.85532	0.0317753
Hs_MGC23937_3	UPRT	uracil phosphoribosyltransferase (FUR1) homolog (S. cerevisiae)	2201	2383	63.24	71.3	2727	2838	71.03	62.97	20004	-1.855	0.0317983
Hs_TUBB8-pending_1	TUBB8	tubulin, beta 8	2230	708	50.94	63.98	1113	441	19.32	86.62	20006	-1.85484	0.0318098
Hs_SEC11L1_1	SEC11A	SEC11 homolog A (S. cerevisiae)	3503	3727	56.15	61.07	2563	2907	83.34	70.76	20013	-1.85427	0.03185
Hs_FLJ36445_1			3125	3795	42.56	45.72	2721	2479	84.42	85.56	20020	-1.85371	0.0318903
Hs_LOC442339_1			2179	1817	28.45	82.55	2277	1806	63.07	82.56	20021	-1.85363	0.031896
Hs_LOC64744_1	SMAP1L	stromal membrane-associated protein 1-like	1892	727	29.12	90.37	1414	660	23.97	77.27	20035	-1.8525	0.0319767
Hs_KIAA1853_1	KIAA1853	KIAA1853	3246	3919	46.21	47.77	2773	2872	82.69	85.31	20035	-1.8525	0.0319767
Hs_LOC440187_1			2983	754	55.15	21.22	1976	869	79.35	88.38	20035	-1.8525	0.0319767
Hs_FIBP_2	FIBP	fibroblast growth factor (acidic) intracellular binding protein	1456	948	56.59	2.85	1283	575	92.21	34.43	20041	-1.85202	0.0320114
Hs_ZA20D3_1	ZFAND6	zinc finger, AN1-type domain 6	3773	2101	72.67	55.93	2905	1764	78.9	54.08	20045	-1.8517	0.0320345
Hs_MGC16664_1	C1orf76	chromosome 1 open reading frame 76	1629	2466	88.15	19.14	1478	1834	71.45	73.77	20046	-1.85162	0.0320403
Hs_LOC284434_1	NWD1	NACHT and WD repeat domain containing 1	2307	2392	63.72	55.89	1359	2345	71.45	81.49	20048	-1.85146	0.0320518
Hs_SCG2_1	SCG2	secretogranin II (chromogranin C)	3422	2169	57.42	18.21	2882	2653	91.29	54.43	20051	-1.85122	0.0320692
Hs_LPPR2_6	LPPR2	lipid phosphate phosphatase-related protein type 2	1288	1268	56.91	63.01	1492	1937	75.34	79.76	20062	-1.85033	0.0321329
Hs_MGC24665_1	C16orf75	chromosome 16 open reading frame 75	3963	2062	54.63	22.21	3046	1880	91.69	49.31	20062	-1.85033	0.0321329
Hs_DACT1_1	DACT1	dapper, antagonist of beta-catenin, homolog 1 (Xenopus laevis)	2143	1848	85.72	29	1779	1377	69.25	75.82	20063	-1.85025	0.0321387
Hs_CLCNKA_2	CLCNKA	chloride channel Ka	553	1340	46.29	55.07	484	1646	87.6	73.51	20064	-1.85017	0.0321445
Hs_SLC28A1_1	SLC28A1	solute carrier family 28 (sodium-coupled nucleoside transporter), member 1	1872	2635	11.54	83.83	1502	1817	63.25	84.15	20077	-1.84913	0.0322199
Hs_LOC389039_1	LOC130074	p20	1456	1790	6.46	94.47	660	1055	2.58	73.93	20077	-1.84913	0.0322199
Hs_LY6E_1	LY6E	lymphocyte antigen 6 complex, locus E	1913	1974	44.8	11.14	1539	990	93.05	56.16	20083	-1.84864	0.0322547
Hs_PVRL4_5	PVRL4	poliovirus receptor-related 4	2584	1527	76.86	27.31	2231	615	85.61	62.11	20086	-1.8484	0.0322722
Hs_SRCAP_1	SRCAP	Snf2-related CBP activator protein	3848	1495	47.04	64.35	3462	1223	83.51	76.7	20105	-1.84687	0.0323828
Hs_LOC400161_1			1189	1451	54.08	60.65	1050	1405	78.29	81.07	20106	-1.84679	0.0323886
Hs_LOC344709_1	LOC344709	similar to CG10053-PA	1506	2493	44.09	29.6	1195	1511	92.22	61.02	20110	-1.84647	0.032412
Hs_LOC442428_5	LOC649198	similar to fructose-1,6-bisphosphatase 2	2037	1449	42.02	71.64	2632	2062	54.18	85.45	20116	-1.84599	0.032447
Hs_LOC92196_1	DAPL1	death associated protein-like 1	2494	1195	79.79	15.48	1462	680	86.05	58.38	20123	-1.84542	0.0324879
Hs_DUSP27_2	DUSP27	dual specificity phosphatase 27 (putative)	746	1840	89.81	36.03	756	1508	57.94	65.58	20127	-1.8451	0.0325113
Hs_HEAB_1	CLP1	CLP1, cleavage and polyadenylation factor I subunit, homolog (S. cerevisiae)	4056	2376	53.6	72.81	3418	1843	75.07	73.41	20131	-1.84478	0.0325347
Hs_MGC24039_1	MGC24039	hypothetical protein MGC24039	2697	2606	21.13	67.77	2145	1416	77.58	86.79	20133	-1.84462	0.0325464
Hs_SESN1_1	SESN1	sestrin 1	3638	3158	42.36	84.45	3087	2312	69.55	69.25	20145	-1.84365	0.0326168
Hs_CES1_4	CES1	carboxylesterase 1 (monocyte/macrophage serine esterase 1)	2210	2095	48.51	83.87	2942	3511	65.53	63.91	20149	-1.84333	0.0326402
Hs_PYGM_3	PYGM	phosphorylase, glycogen; muscle (McArdle syndrome, glycogen storage disease type V)	645	1574	79.22	47.14	615	1618	68.29	74.54	20153	-1.84301	0.0326637
Hs_DIAPH2_1	DIAPH2	diaphanous homolog 2 (Drosophila)	1908	2519	56.81	53.24	2113	2712	86.51	68.07	20156	-1.84277	0.0326813
Hs_HTN1_1	HTN1	histatin 1	2677	3124	17.78	73.62	1730	1914	67.23	87.3	20158	-1.84261	0.0326931
Hs_LOC390577_1			3656	3277	64.31	23.44	2267	1547	89.85	57.92	20160	-1.84245	0.0327048
Hs_MGC31967_1	CCDC107	coiled-coil domain containing 107	1867	2711	26.3	37.62	1422	1827	90.93	81.66	20162	-1.84229	0.0327166
Hs_CXorf38_1	CXorf38	chromosome X open reading frame 38	2945	2953	62	24.35	2339	2008	89.23	71.26	20166	-1.84197	0.0327401
Hs_MTHFD1_7	MTHFD1	methylenetetrahydrofolate dehydrogenase (NADP+ dependent) 1, methenyltetrahydrofolate cyclohydrolase, formyltetrahydrofolate synthetase	1785	2201	45.38	55.34	2154	2312	88.3	70.67	20169	-1.84172	0.0327578
Hs_MAGEC3_1	MAGEC3	melanoma antigen family C, 3	2790	742	25.09	71.97	2256	552	62.54	87.5	20169	-1.84172	0.0327578
Hs_DHX15_1	DHX15	DEAH (Asp-Glu-Ala-His) box polypeptide 15	2521	2800	35.46	42.93	1700	2207	90.41	77.98	20180	-1.84084	0.0328226
Hs_LOC392465_1	GLOD5	glyoxalase domain containing 5	1461	666	72.76	45.95	1467	917	75.53	78.41	20188	-1.8402	0.0328698
Hs_LOC441497_1			1371	2275	3.65	82.51	1070	1869	30.09	86.78	20197	-1.83947	0.032923
Hs_GABRA1_3	GABRA1	gamma-aminobutyric acid (GABA) A receptor, alpha 1	2696	2589	22.59	67.63	2865	2730	74.17	87.58	20198	-1.83939	0.0329289
Hs_FLJ20489_1	FLJ20489	hypothetical protein FLJ20489	1554	1057	88.29	2.08	839	895	83.79	10.73	20198	-1.83939	0.0329289
Hs_ATF4_1	ATF4	activating transcription factor 4 (tax-responsive enhancer element B67)	2939	2631	72.71	28.81	2315	2367	85.62	72.29	20198	-1.83939	0.0329289
Hs_HIST1H1C_1	HIST1H1C	histone cluster 1, H1c	773	2781	9.83	78.03	880	2140	14.66	88.22	20200	-1.83923	0.0329407
Hs_C1orf40_1	TMEM58	transmembrane protein 58	4189	864	50.78	20.14	3409	874	90.88	75.4	20206	-1.83875	0.0329762
Hs_SELS_2	SELS	selenoprotein S	2927	3096	45.1	63.66	2129	2137	67.73	86.15	20207	-1.83867	0.0329821
Hs_LOC387753_1	LOC387753	similar to 60S ribosomal protein L21	980	1182	68.57	1.86	759	742	90.65	12.67	20210	-1.83843	0.0329999
Hs_MGC33846_1	MGC33846	hypothetical protein MGC33846	3109	2737	28.21	37.56	2212	1798	92.04	75.86	20216	-1.83794	0.0330354
Hs_CACNG5_4	CACNG5	calcium channel, voltage-dependent, gamma subunit 5	2548	1649	68.96	42.21	2628	1489	87.02	46.47	20218	-1.83778	0.0330473
Hs_LOC441553_1			1427	429	63.07	59.44	1413	519	83.72	55.88	20222	-1.83746	0.033071
Hs_LOC442626_1			3633	2321	56.84	45.33	2633	1764	88.15	68.42	20223	-1.83738	0.033077
Hs_PCYT1A_1	PCYT1A	phosphate cytidylyltransferase 1, choline, alpha	1967	1084	29.84	90.22	1567	1091	53.67	75.07	20236	-1.83633	0.0331542
Hs_LOC387933_1			3969	1656	25.02	58.21	2372	1334	88.15	81.48	20239	-1.83609	0.033172
Hs_SLCO1B3_5	SLCO1B3	solute carrier organic anion transporter family, member 1B3	919	1450	32.32	68.34	1296	942	88.27	64.76	20255	-1.83481	0.0332673
Hs_SOX18_1	SOX18	SRY (sex determining region Y)-box 18	3918	2062	72.38	52.23	3351	2013	82.24	52.51	20278	-1.83295	0.0334047
Hs_LOC284417_1	LOC284417	hCG1651476	3977	2574	55.92	67.06	2565	1874	82.3	65.47	20279	-1.83287	0.0334106
Hs_BIN1_1	BIN1	bridging integrator 1	2632	1908	42.02	27.88	2084	1714	91.41	76.55	20291	-1.83191	0.0334825
Hs_VPS52_1	VPS52	vacuolar protein sorting 52 homolog (S. cerevisiae)	2731	3215	48.7	58.76	2306	2006	68.52	86.54	20298	-1.83135	0.0335245
Hs_E2F5_1	E2F5	E2F transcription factor 5, p130-binding	1709	2336	41.37	78.3	1886	2400	67.18	81.17	20299	-1.83127	0.0335305
Hs_LOC440152_1	LOC643171	similar to Gamma-glutamyltranspeptidase 1 precursor (Gamma-glutamyltransferase 1) (CD224 antigen)	1898	1900	44.57	57.42	1430	1529	75.66	86.53	20301	-1.8311	0.0335425
Hs_LOC441699_1			2809	1951	60.95	57.92	2913	2397	83.66	68.25	20301	-1.8311	0.0335425
Hs_PPEF1_5	PPEF1	protein phosphatase, EF-hand calcium binding domain 1	1935	2104	60.78	69.91	2509	3829	65.36	76.44	20303	-1.83094	0.0335545
Hs_ZNF433_1	ZNF433	zinc finger protein 433	2609	2154	43.54	53.81	1724	1786	82.19	85.16	20306	-1.8307	0.0335725
Hs_LOC440292_1			2944	614	14.3	79.8	2166	681	43.77	87.22	20307	-1.83062	0.0335785
Hs_KRTAP1-5_1	KRTAP1-5	keratin associated protein 1-5	1710	1201	42.51	67.69	1569	1117	67.05	85.77	20310	-1.83038	0.0335965
Hs_LOC402637_1			827	812	0.85	76.48	661	650	13.46	88.92	20317	-1.82982	0.0336386
Hs_OR8G1P_1	OR8G1	olfactory receptor, family 8, subfamily G, member 1	3418	3691	63.43	44.51	2442	2822	83.66	78.84	20320	-1.82958	0.0336567
Hs_LOC257106_1	ARHGAP30	Rho GTPase activating protein 30	1167	2545	17.31	56.35	785	2390	84.97	86.95	20324	-1.82925	0.0336808
Hs_LOC388206_1			2453	1659	74.68	20.25	1951	1625	88.47	38.34	20327	-1.82901	0.0336989
Hs_UBE2L3_1	UBE2L3	ubiquitin-conjugating enzyme E2L 3	2482	3109	79.94	12.93	2089	2491	80.76	79.37	20331	-1.82869	0.033723
Hs_C9orf52_1	C9orf52	chromosome 9 open reading frame 52	3370	1605	81.78	12.9	2073	1041	86.59	40.06	20336	-1.82829	0.0337531
Hs_USH2A_1	USH2A	Usher syndrome 2A (autosomal recessive, mild)	2520	3046	27.74	42.58	2156	2686	65.26	91.88	20336	-1.82829	0.0337531
Hs_MGC11242_1	ATAD4	ATPase family, AAA domain containing 4	3325	1120	50.95	29.46	2549	920	91.09	68.59	20341	-1.82789	0.0337833
Hs_LCE1B_1	LCE1B	late cornified envelope 1B	2140	2737	32.43	53.38	2021	2135	81.84	87.59	20344	-1.82765	0.0338014
Hs_CYP3A4_1	CYP3A4	cytochrome P450, family 3, subfamily A, polypeptide 4	818	1632	41.44	53.86	970	1204	74.85	88.04	20353	-1.82692	0.0338558
Hs_LOC283214_1			2709	1487	67.07	30.2	1701	1216	89.07	54.44	20362	-1.8262	0.0339103
Hs_LOC440796_1			1182	2014	39.59	32.62	746	1289	63	91.85	20366	-1.82588	0.0339345
Hs_CKLFSF1_1	CMTM1	CKLF-like MARVEL transmembrane domain containing 1	915	2674	32.02	58.38	727	2374	88.03	79.91	20378	-1.82491	0.0340073
Hs_TNFSF10_7	TNFSF10	tumor necrosis factor (ligand) superfamily, member 10	2989	2378	48.68	46.8	2538	2207	86.8	81.24	20384	-1.82443	0.0340438
Hs_LOC389747_1			2529	777	25.82	76.06	1939	947	37.39	87.65	20384	-1.82443	0.0340438
Hs_LOC440567_1	hCG_25371	hCG25371	481	2040	81.5	24.31	547	1570	85.74	41.4	20392	-1.82378	0.0340924
Hs_OR2L8_1	OR2L8	olfactory receptor, family 2, subfamily L, member 8	3321	2876	39.81	60.99	2187	2023	78.24	86.01	20400	-1.82314	0.0341411
Hs_LOC389223_1	LOC389223	similar to eukaryotic translation elongation factor 1 alpha 2	1767	1026	66.04	18.81	1500	1152	89	71.35	20416	-1.82185	0.0342387
Hs_VAX1_1	VAX1	ventral anterior homeobox 1	4054	3286	48.03	68.72	2908	2192	73.69	82.53	20426	-1.82105	0.0342998
Hs_OR2L13_5	OR2L13	olfactory receptor, family 2, subfamily L, member 13	2943	2940	38.87	84.32	3933	3896	62.19	78.21	20427	-1.82097	0.0343059
Hs_LGALS12_1	LGALS12	lectin, galactoside-binding, soluble, 12 (galectin 12)	4022	2130	83.54	22.77	3347	1705	85.33	29.68	20431	-1.82065	0.0343303
Hs_OR3A2_5	OR3A2	olfactory receptor, family 3, subfamily A, member 2	2737	1926	30.58	84.53	3059	2225	52.99	82.7	20439	-1.82	0.0343793
Hs_EXT2_3	EXT2	exostoses (multiple) 2	1684	458	34.09	79.26	1597	410	34.56	85.61	20442	-1.81976	0.0343977
Hs_GPR37L1_6	GPR37L1	G protein-coupled receptor 37 like 1	1409	2464	54.93	37.38	1547	3370	90.05	66.26	20443	-1.81968	0.0344038
Hs_GPR82_5	GPR82	G protein-coupled receptor 82	2230	1725	75.34	59.42	2976	2751	75.07	53.11	20448	-1.81928	0.0344345
Hs_KIDINS220_5	KIDINS220	kinase D-interacting substrate of 220 kDa	3451	3370	70.94	42.02	3223	2637	85.91	59.54	20449	-1.8192	0.0344406
Hs_ARHN_1	RND2	Rho family GTPase 2	2697	649	59.21	1.69	2131	464	92.3	1.08	20450	-1.81912	0.0344468
Hs_PTDSS2_1	PTDSS2	phosphatidylserine synthase 2	784	3143	79.97	23.07	1023	2671	82.31	75.1	20458	-1.81847	0.0344959
Hs_SLC9A9_4	SLC9A9	solute carrier family 9 (sodium/hydrogen exchanger), member 9	1903	1435	79.4	36.1	1105	1210	83.44	59.09	20461	-1.81823	0.0345143
Hs_FLJ13611_1	FLJ13611	hypothetical protein FLJ13611	693	2967	73.3	24.87	669	3026	85.35	76.01	20465	-1.81791	0.0345389
Hs_SLC6A1_3	SLC6A1	solute carrier family 6 (neurotransmitter transporter, GABA), member 1	1996	3367	64.13	49.24	1557	2701	79.38	81.16	20474	-1.81719	0.0345943
Hs_LOC390511_1	LOC649910	similar to H02F09.3	3399	3350	20.62	35.79	3121	2727	86.48	89.15	20480	-1.8167	0.0346312
Hs_GIMAP2_1	GIMAP2	GTPase, IMAP family member 2	1665	2813	72.19	43.62	1514	1953	77.74	79.52	20487	-1.81614	0.0346744
Hs_COPS6_4	COPS6	COP9 constitutive photomorphogenic homolog subunit 6 (Arabidopsis)	2202	988	79.11	31.07	2776	1411	79.57	76.97	20502	-1.81493	0.034767
Hs_ZNF444_5	ZNF444	zinc finger protein 444	2762	1888	36.02	31.67	2332	2305	92.45	72.32	20507	-1.81453	0.034798
Hs_NUP188_1	NUP188	nucleoporin 188kDa	1488	1787	48.52	67.99	1117	1064	73.95	82.8	20516	-1.81381	0.0348537
Hs_GRPR_1	GRPR	gastrin-releasing peptide receptor	482	3137	26.76	84.7	1211	3848	79.52	73.1	20520	-1.81349	0.0348785
Hs_SB153_1	FAM86A	family with sequence similarity 86, member A	2225	1317	75.82	50.27	1642	995	77.83	69.05	20523	-1.81324	0.0348971
Hs_LOC441821_1			1832	2573	43.07	76.64	1506	2142	63.08	82.87	20525	-1.81308	0.0349095
Hs_HIST1H2AH_1	HIST1H2AH	histone cluster 1, H2ah	3127	4381	22.45	69.23	2161	2615	73.72	87.61	20533	-1.81244	0.0349591
Hs_RPL26_1	RPL26	ribosomal protein L26	1725	1255	86.2	37.37	854	739	65.93	74.15	20534	-1.81236	0.0349653
Hs_GDPD2_1	GDPD2	glycerophosphodiester phosphodiesterase domain containing 2	1149	2421	21.67	87.2	1434	2149	74.27	77.2	20535	-1.81228	0.0349715
Hs_LOC441706_1			2303	1750	78.12	33.26	1630	1734	78.04	78.84	20536	-1.8122	0.0349777
Hs_PSTPIP2_5	PSTPIP2	proline-serine-threonine phosphatase interacting protein 2	3128	2193	24.01	73.69	3102	2728	46.97	88.31	20540	-1.81188	0.0350026
Hs_HDHD3_1	HDHD3	haloacid dehalogenase-like hydrolase domain containing 3	2259	2011	11.73	85.58	2011	1820	28.99	85.71	20552	-1.81091	0.0350773
Hs_MGC21830_1	C16orf79	chromosome 16 open reading frame 79	3143	1739	24.21	39.33	2145	1141	89.84	84.84	20554	-1.81075	0.0350897
Hs_BTNL3_6	BTNL3	butyrophilin-like 3	1673	3508	38.85	74.66	1228	2460	69.38	84.11	20561	-1.81019	0.0351334
Hs_LOC157378_1	TMEM65	transmembrane protein 65	3865	3422	17.93	69.84	2727	2019	41.07	89.7	20562	-1.81011	0.0351396
Hs_LOC389533_1			1229	417	81.29	1.68	1032	836	87.89	18.66	20564	-1.80995	0.0351521
Hs_IFNA8_5	IFNA8	interferon, alpha 8	2821	1225	68.84	61.14	3692	1448	73.35	73.9	20568	-1.80962	0.035177
Hs_FLJ35867_1	ZSCAN29	zinc finger and SCAN domain containing 29	3316	2822	28.56	54.18	2082	1530	78.82	88.95	20586	-1.80818	0.0352895
Hs_LOC388137_1	LOC646670	similar to COMM domain containing 4	3284	2431	68.45	52.32	2026	1811	73.15	81.12	20588	-1.80802	0.0353021
Hs_KIAA1559_1	ZFP14	zinc finger protein 14 homolog (mouse)	3254	3177	65.06	9.29	2589	2783	91.31	24.65	20590	-1.80785	0.0353146
Hs_FLJ35827_1	EML3	echinoderm microtubule associated protein like 3	2444	3288	31.96	37.56	1147	3020	92.07	75.4	20590	-1.80785	0.0353146
Hs_RRH_7	RRH	retinal pigment epithelium-derived rhodopsin homolog	955	2812	59.37	50.82	1243	3473	85.76	74.29	20601	-1.80697	0.0353835
Hs_NUP35_1	NUP35	nucleoporin 35kDa	3316	2727	77.8	6.27	2753	2275	88.34	45.36	20603	-1.80681	0.0353961
Hs_HSPB9_1	HSPB9	heat shock protein, alpha-crystallin-related, B9	3190	1391	20.6	40.19	2735	1089	66.51	92.65	20605	-1.80665	0.0354086
Hs_LOC441456_1			2743	1794	71.13	31.33	3011	1711	84.59	77.85	20613	-1.806	0.0354588
Hs_CENTB1_1	CENTB1	centaurin, beta 1	1566	1812	18.84	49.94	1504	1806	57.05	92.19	20617	-1.80568	0.035484
Hs_FNBP1_1	FNBP1	formin binding protein 1	3031	3790	56.98	57.99	2474	3067	85.41	70.26	20620	-1.80544	0.0355029
Hs_EMCN_1	EMCN	endomucin	2703	1497	36.22	88.98	2271	1828	62.92	72.1	20622	-1.80528	0.0355154
Hs_EIF4EBP3_1	EIF4EBP3	eukaryotic translation initiation factor 4E binding protein 3	2110	1638	29.72	88.22	1628	1364	71.19	74.41	20639	-1.80391	0.0356225
Hs_LOC440373_1			2231	864	11.61	44.68	2084	1122	65.98	92.6	20639	-1.80391	0.0356225
Hs_PIP5KL1_5	PIP5KL1	phosphatidylinositol-4-phosphate 5-kinase-like 1	2442	1964	62.78	68.38	2978	2797	77.33	66.71	20641	-1.80375	0.0356351
Hs_C14orf112_1	C14orf112	chromosome 14 open reading frame 112	3297	893	42.95	44.68	2154	737	82.4	87.52	20645	-1.80343	0.0356604
Hs_ACTL6A_1	ACTL6A	actin-like 6A	2384	1555	41.99	59.36	2498	1402	72.38	87.59	20647	-1.80327	0.035673
Hs_LOC387701_1			2143	2315	63.93	52.7	1037	1640	80.14	79.45	20656	-1.80254	0.0357299
Hs_FAM44A_1	FAM44A	family with sequence similarity 44, member A	3227	3307	32.41	49.23	2456	2965	78.66	89.41	20658	-1.80238	0.0357425
Hs_DEFB125_1	DEFB125	defensin, beta 125	4339	3044	24.34	38.21	2934	2225	84.9	89.57	20660	-1.80222	0.0357552
Hs_TPCN1_5	TPCN1	two pore segment channel 1	3599	2208	64.88	30.34	2482	2236	87.67	76.25	20685	-1.80021	0.0359136
Hs_PTPN3_6	PTPN3	protein tyrosine phosphatase, non-receptor type 3	2345	2474	42.52	69.56	3423	2883	77.18	83.18	20688	-1.79997	0.0359327
Hs_SUI1_1	EIF1	eukaryotic translation initiation factor 1	2980	2634	58.32	67.05	2437	1841	82.64	61.81	20690	-1.79981	0.0359454
Hs_MGC33407_1	MGC33407	hypothetical protein MGC33407	2246	1863	13.98	84.54	1662	1434	45.97	85.77	20690	-1.79981	0.0359454
Hs_TM4SF5_1	TM4SF5	transmembrane 4 L six family member 5	2674	2408	46.82	61.54	1960	2214	77.4	84.78	20694	-1.79949	0.0359708
Hs_SYT14_1	SYT14	synaptotagmin XIV	3210	1491	69.47	8.65	2526	961	89.55	64	20694	-1.79949	0.0359708
Hs_ZMYND12_1	ZMYND12	zinc finger, MYND-type containing 12	1895	2776	17.73	43.62	1706	2219	17.06	93.56	20695	-1.79941	0.0359771
Hs_DTX3L_4	DTX3L	deltex 3-like (Drosophila)	1500	1989	40.53	68.73	2184	2755	63.74	86.72	20698	-1.79917	0.0359962
Hs_LPA_2	LPA	lipoprotein, Lp(a)	2706	1147	55.8	32.52	2307	1089	89.42	75.94	20701	-1.79892	0.0360153
Hs_OKL38_1	OSGIN1	oxidative stress induced growth inhibitor 1	1526	2850	11.27	29.05	1486	2091	28.06	94.98	20702	-1.79884	0.0360217
Hs_LOC400988_1			2337	793	90.2	1.01	1658	590	83.41	4.58	20711	-1.79812	0.036079
Hs_GPR64_1	GPR64	G protein-coupled receptor 64	1934	2221	42.4	78.7	2366	3170	78.02	75.14	20714	-1.79788	0.0360981
Hs_DGKI_1	DGKI	diacylglycerol kinase, iota	2972	3925	72.61	34.62	2151	3249	87.08	60.51	20715	-1.7978	0.0361045
Hs_LOC339789_1			2868	3159	52.09	23.71	2664	2158	87.35	85.31	20731	-1.79651	0.0362066
Hs_RAD52_5	RAD52	RAD52 homolog (S. cerevisiae)	2183	2951	36.19	72.35	2491	2982	82.7	79.81	20733	-1.79635	0.0362194
Hs_LOC402687_1			1208	2038	54.3	53.19	1217	1776	69.1	87.05	20739	-1.79587	0.0362578
Hs_F11_1	F11	coagulation factor XI (plasma thromboplastin antecedent)	2744	2282	40.96	69.11	2472	1733	58.05	87.02	20750	-1.79498	0.0363282
Hs_BACH1_3	BACH1	BTB and CNC homology 1, basic leucine zipper transcription factor 1	3675	3695	43.7	53.42	2616	2562	84.17	84.58	20755	-1.79458	0.0363603
Hs_TRPM5_3	TRPM5	transient receptor potential cation channel, subfamily M, member 5	2310	3121	42.16	79.46	909	2117	55.67	82.99	20762	-1.79402	0.0364052
Hs_KLF10_5	KLF10	Kruppel-like factor 10	1497	753	17.3	87.38	1704	1087	53.76	83.62	20763	-1.79394	0.0364116
Hs_LOC196541_4	LOC196541	hypothetical protein LOC196541	2057	1948	22.07	89.94	2642	3352	35.2	81.86	20769	-1.79345	0.0364502
Hs_DFFA_1	DFFA	DNA fragmentation factor, 45kDa, alpha polypeptide	1574	2077	45.81	60.04	1364	2042	80.79	84.23	20771	-1.79329	0.036463
Hs_LOC399961_1			1884	3164	13	86.25	1707	2016	46.69	85.02	20772	-1.79321	0.0364695
Hs_RGS7_1	RGS7	regulator of G-protein signaling 7	3218	2823	39.62	54.34	2085	2364	78.9	87.69	20776	-1.79289	0.0364952
Hs_C1QTNF8_1	C1QTNF8	C1q and tumor necrosis factor related protein 8	1951	2454	45	33.74	1455	2178	73.61	90.59	20776	-1.79289	0.0364952
Hs_KIAA1815_1	ERMP1	endoplasmic reticulum metallopeptidase 1	2378	1605	61.27	57.38	2517	1632	39.69	86.27	20777	-1.79281	0.0365016
Hs_FUT1_1	FUT1	fucosyltransferase 1 (galactoside 2-alpha-L-fucosyltransferase, H blood group)	1559	2410	25.79	80.37	915	2065	61.2	85.62	20793	-1.79152	0.0366047
Hs_LOC400055_1	hCG_26523	ribosomal protein L26 pseudogene	3063	806	70.39	0.74	1981	753	90.86	0.13	20795	-1.79136	0.0366176
Hs_RFPL1_2	RFPL1	ret finger protein-like 1	2941	1871	36.14	79.58	3579	1990	80.55	75.78	20799	-1.79104	0.0366434
Hs_C18orf49_1			2425	860	87.42	0.7	1986	934	85.75	0.96	20807	-1.7904	0.0366951
Hs_PSPH_6	PSPH	phosphoserine phosphatase	1739	1645	57.56	43.04	1779	2220	54.36	89.1	20814	-1.78983	0.0367403
Hs_PTPN4_8	PTPN4	protein tyrosine phosphatase, non-receptor type 4 (megakaryocyte)	3237	1619	63.86	56.27	3255	2187	80.37	77.46	20832	-1.78839	0.0368569
Hs_FLJ40298_1	FLJ40298	hypothetical protein FLJ40298	2550	4114	12.63	59.36	1817	3025	40.07	91.77	20844	-1.78742	0.0369348
Hs_USP34_2	USP34	ubiquitin specific peptidase 34	1474	3979	66.76	50.36	1266	2631	81.67	77.5	20849	-1.78702	0.0369673
Hs_C6orf155_1			3366	3910	22.58	53.53	2703	2910	45.5	92.03	20861	-1.78605	0.0370454
Hs_CCNT2_3	CCNT2	cyclin T2	2349	1094	11.49	82.63	2426	1519	39.69	87.1	20863	-1.78589	0.0370584
Hs_LOC388955_1	LOC388955	PX19 protein pseudogene	929	2067	6.46	29.61	833	1390	16.57	95.25	20871	-1.78525	0.0371105
Hs_LOC440314_1			1193	635	18.52	37.01	1053	568	83.19	90.85	20876	-1.78485	0.0371432
Hs_FLJ16287_1	FLJ16287	FLJ16287 protein	2526	3626	35.63	47.6	1689	2148	73.3	90.36	20878	-1.78468	0.0371562
Hs_PNOC_1	PNOC	prepronociceptin	3374	443	77.56	4.29	2535	606	89.15	18.65	20882	-1.78436	0.0371823
Hs_LOC442619_1			2936	1241	55.52	19.74	2333	933	91.26	70.74	20885	-1.78412	0.0372019
Hs_ASNA1_1	ASNA1	arsA arsenite transporter, ATP-binding, homolog 1 (bacterial)	2709	815	42.67	79.14	2539	742	72.98	79.51	20894	-1.7834	0.0372608
Hs_PARP15_1	PARP15	poly (ADP-ribose) polymerase family, member 15	3831	2353	32.71	44.33	2840	2085	87.71	86.09	20895	-1.78332	0.0372673
Hs_ANTXR1_12	ANTXR1	anthrax toxin receptor 1	750	2318	43.47	80.46	497	1529	60.16	81.56	20903	-1.78267	0.0373197
Hs_GGH_1	GGH	gamma-glutamyl hydrolase (conjugase, folylpolygammaglutamyl hydrolase)	1992	2743	78.16	14.55	2118	2978	85.17	75.55	20908	-1.78227	0.0373525
Hs_CLK2_5	CLK2	CDC-like kinase 2	2879	2929	22.26	95.36	3585	3971	34.34	66.43	20908	-1.78227	0.0373525
Hs_LOC148523_1	C1orf51	chromosome 1 open reading frame 51	1456	1956	25.14	15.59	792	1349	86.36	90.59	20908	-1.78227	0.0373525
Hs_FCAMR_2	FCAMR	Fc receptor, IgA, IgM, high affinity	2329	2018	54.87	46.28	2204	1554	76.13	87.19	20909	-1.78219	0.037359
Hs_LOC400258_1	C14orf180	chromosome 14 open reading frame 180	2420	1954	49.17	49.13	1759	1367	86.36	82.15	20910	-1.78211	0.0373656
Hs_F13B_1	F13B	coagulation factor XIII, B polypeptide	2648	1978	85.99	24.67	3162	2791	82.07	62.13	20913	-1.78187	0.0373853
Hs_WHSC1L1_8	WHSC1L1	Wolf-Hirschhorn syndrome candidate 1-like 1	1614	675	70.45	53.33	1737	757	81.29	70.67	20914	-1.78179	0.0373918
Hs_TIGD1_1	TIGD1	tigger transposable element derived 1	3544	3511	30.64	26.77	2966	2182	88.44	88.08	20916	-1.78163	0.037405
Hs_LOC388928_1	NDUFA12L	NDUFA12-like	1844	3853	51.19	25.56	1209	2566	88.83	83.44	20918	-1.78147	0.0374181
Hs_PHF11_2	PHF11	PHD finger protein 11	2563	2309	40.42	39.67	2303	2047	84.41	88.08	20923	-1.78106	0.0374509
Hs_WISP2_4	WISP2	WNT1 inducible signaling pathway protein 2	718	2384	14.21	75.29	1229	2996	58.67	88.48	20924	-1.78098	0.0374575
Hs_LOC442730_1	LOC442730	similar to heat shock 70kD protein binding protein	1008	643	81.05	1.4	903	444	88.48	0.68	20927	-1.78074	0.0374772
Hs_ZBTB33_1	ZBTB33	zinc finger and BTB domain containing 33	3178	2463	70.89	41.01	2511	1984	85.46	70.56	20931	-1.78042	0.0375035
Hs_LOC400128_1			2610	541	33.52	84.84	2022	453	74.04	77.26	20932	-1.78034	0.0375101
Hs_FZD4_5	FZD4	frizzled homolog 4 (Drosophila)	1244	1484	52.17	40.03	1213	2023	90.44	67.97	20935	-1.7801	0.0375299
Hs_SLC25A28_1			3981	1128	34.77	52.66	3598	942	85.94	85.67	20944	-1.77938	0.0375891
Hs_SREBF2_2	SREBF2	sterol regulatory element binding transcription factor 2	3016	1359	49.44	65.56	2690	1321	84.87	74.11	20947	-1.77913	0.0376089
Hs_RP11-163M2.4_1			3124	2300	47.25	15.61	2096	1634	85.69	88.43	20949	-1.77897	0.0376221
Hs_ATP5G2_1			2481	2628	75.9	39.61	2207	1795	81.6	75.43	20950	-1.77889	0.0376287
[truncated: 19,532 more rows]

## Sheet: 395 Hits
Product Name	Gene Symbol	Gene Description	CELL COUNT	CELL COUNT	% INFECTION	% INFECTION	CELL COUNT	CELL COUNT	% INFECTION	% INFECTION
Product Name	Gene Symbol	Gene Description	GS1AB CELL COUNT	GS1CD CELL COUNT	GS1AB % INFECTION	GS1CD % INFECTION	GS2AB CELL COUNT	GS2CD CELL COUNT	GS2AB % INFECTION	GS2CD % INFECTION	Summation	Z-score for 4SR	P-val for 4SR
Hs_ABCA7_2	ABCA7	ATP-binding cassette, sub-family A (ABC1), member 7	1164	3421	36.25	28.65	1490	3983	65.37	46.15	6320	-2.95587	0.00155895
Hs_ACP2_6	ACP2	acid phosphatase 2, lysosomal	2756	994	36.43	14.19	3527	1687	52.65	37.94	4315	-3.11717	0.00091298
Hs_ACSL4_4	ACSL4	acyl-CoA synthetase long-chain family member 4	2693	1467	37.32	14.38	1401	1640	74.88	70.37	8123	-2.81082	0.00247078
Hs_ADAMTS16_1	ADAMTS16	ADAM metallopeptidase with thrombospondin type 1 motif, 16	2319	2732	24.41	12.74	1340	2111	34.03	57.84	2967	-3.22562	0.000628509
Hs_ADAMTS20_1	ADAMTS20	ADAM metallopeptidase with thrombospondin type 1 motif, 20	3764	3238	23.99	23.56	3070	2697	42.83	55.77	3652	-3.17051	0.000760862
Hs_ADFP_6	ADFP	adipose differentiation-related protein	2271	3165	35.01	17.22	1556	2260	64.46	35.71	4951	-3.066	0.0010847
Hs_ADRB2_6	ADRB2	adrenergic, beta-2-, receptor, surface	2690	2281	31.64	39.94	3831	3145	40.67	54.12	6171	-2.96786	0.00149942
Hs_ADRBK1_1	ADRBK1	adrenergic, beta, receptor kinase 1	2021	1422	25.68	27.5	2405	2029	72.52	50.47	5861	-2.9928	0.00138217
Hs_AGRP_4	AGRP	agouti related protein homolog (mouse)	2688	1620	16.67	15.49	2293	1838	77.67	51.69	5363	-3.03286	0.00121124
Hs_AKT2_7	AKT2	v-akt murine thymoma viral oncogene homolog 2	1919	2092	7.76	30.26	2882	2515	10.44	56.34	2956	-3.2265	0.000626568
Hs_ALDH3B2_1	ALDH3B2	aldehyde dehydrogenase 3 family, member B2	1495	555	2.21	3.96	1618	943	11.12	37.43	694	-3.40848	0.000326632
Hs_ALS4_1	SETX	senataxin	2689	601	39.53	1.5	2610	728	71.53	4.4	5463	-3.02481	0.00124393
Hs_ANGPT4_2	ANGPT4	angiopoietin 4	2217	1652	31.71	15.56	1683	1474	75.04	65.26	6929	-2.90688	0.00182529
Hs_APC_6	APC	adenomatosis polyposis coli	2164	1758	42.51	18.2	2602	2195	72.29	36.9	7053	-2.8969	0.00188435
Hs_ARL2L1_1	ARL13B	ADP-ribosylation factor-like 13B	2719	3409	23.02	31.89	1293	1916	69.14	70.51	6952	-2.90503	0.00183612
Hs_ASE-1_1	CD3EAP	CD3e molecule, epsilon associated protein	463	700	0.86	13.14	947	556	72.97	32.91	3312	-3.19786	0.000692254
Hs_ATP1B1_3	ATP1B1	ATPase, Na+/K+ transporting, beta 1 polypeptide	2050	2590	17.85	42.12	1750	2274	10.91	69.22	5854	-2.99336	0.00137963
Hs_ATP6V0B_1	ATP6V0B	ATPase, H+ transporting, lysosomal 21kDa, V0 subunit b	878	599	28.02	36.06	684	526	75.29	67.87	8576	-2.77438	0.00276539
Hs_ATP6V0C_1	ATP6V0C	ATPase, H+ transporting, lysosomal 16kDa, V0 subunit c	3014	1709	7.03	5.79	2373	1388	24.65	11.82	680	-3.4096	0.000325286
Hs_ATP6V0D1_1	ATP6V0D1	ATPase, H+ transporting, lysosomal 38kDa, V0 subunit d1	1147	1351	12.55	17.02	1291	1556	51.74	50.19	2531	-3.26069	0.000555703
Hs_AVPR1A_1	AVPR1A	arginine vasopressin receptor 1A	3306	2385	33.91	35.51	4168	3354	53.69	60.38	6596	-2.93367	0.00167493
Hs_BRDT_1	BRDT	bromodomain, testis-specific	3291	2939	25.31	20.59	2757	1919	57.16	59.35	4277	-3.12023	0.000903557
Hs_BRUNOL4_1	BRUNOL4	bruno-like 4, RNA binding protein (Drosophila)	1624	2282	1.17	35.45	1466	1965	12.82	76.39	5496	-3.02216	0.00125489
Hs_BTBD8_1	BTBD8	BTB (POZ) domain containing 8	4239	747	33.03	4.95	3060	577	83.73	16.81	7926	-2.82667	0.00235176
Hs_C19orf26_1			2443	2533	14.12	15.24	1893	1819	63.97	74.27	5099	-3.0541	0.00112869
Hs_C1orf9_1	C1orf9	chromosome 1 open reading frame 9	2903	2360	17.26	32.58	2210	1599	43.21	75.05	5856	-2.9932	0.00138035
Hs_C2_1	C2	complement component 2	1613	1322	18.72	15.43	1340	1298	53.21	19.57	2289	-3.28016	0.000518739
Hs_C20orf17_1	TSHZ2	teashirt zinc finger homeobox 2	1763	1140	47.14	19.65	571	779	54.64	50.19	6833	-2.9146	0.00178073
Hs_C20orf4_1	C20orf4	chromosome 20 open reading frame 4	415	2004	9.4	12.77	815	1622	66.87	58.01	3499	-3.18282	0.000729248
Hs_CA5BL_9			1491	684	14.62	16.81	2714	1242	44.22	43.08	2163	-3.2903	0.000500407
Hs_CABP7_1	CABP7	calcium binding protein 7	951	1793	32.49	22.53	475	1299	59.79	81.91	9006	-2.73978	0.003074
Hs_CAD_4	CAD	carbamoyl-phosphate synthetase 2, aspartate transcarbamylase, and dihydroorotase	1154	1313	3.29	2.89	1955	1611	10.28	31.04	592	-3.41668	0.000316944
Hs_CAGLP_1	CALML6	calmodulin-like 6	1470	2589	1.09	0.19	1352	1703	33.58	0	361	-3.43527	0.000295984
Hs_CASP2_2	CASP2	caspase 2, apoptosis-related cysteine peptidase (neural precursor cell expressed, developmentally down-regulated 2)	2547	2457	30.98	23.69	2506	2306	71.31	79.4	9025	-2.73825	0.00308833
Hs_CBR4_2	CBR4	carbonyl reductase 4	1255	2848	16.65	56.25	2083	3686	64.28	51.44	8455	-2.78411	0.00268375
Hs_CCR6_6	CCR6	chemokine (C-C motif) receptor 6	2881	1606	43.32	28.64	3842	2119	61.01	57.95	7553	-2.85667	0.00214052
Hs_CDK2_4	CDK2	cyclin-dependent kinase 2	1479	417	42.06	20.62	1908	747	59.91	35.07	5907	-2.98909	0.00139903
Hs_CDKN1C_5	CDKN1C	cyclin-dependent kinase inhibitor 1C (p57, Kip2)	3387	1068	41.19	19.01	4026	1843	68.23	43.79	6515	-2.94018	0.0016401
Hs_CENTD1_1	CENTD1	centaurin, delta 1	3617	2862	18.66	17.26	3156	1780	67.9	36.24	3590	-3.1755	0.000747902
Hs_CKM_2	CKM	creatine kinase, muscle	2473	2175	24.38	38.94	2746	2479	46.36	64.06	5994	-2.9821	0.00143141
Hs_CLDN2_1	CLDN2	claudin 2	2625	2088	19.05	14.61	2229	2183	53.21	33.26	2443	-3.26777	0.000541988
Hs_CLDN20_1	CLDN20	claudin 20	922	1875	23.86	19.68	1177	1365	58.71	20.66	3212	-3.20591	0.000673189
Hs_CLGN_1	CLGN	calmegin	1096	2358	25.09	18.15	1166	1818	67.58	38.89	4183	-3.12779	0.000880631
Hs_CLIC5_4	CLIC5	chloride intracellular channel 5	2622	1792	17.66	48.72	2688	2010	48.4	70.4	7629	-2.85056	0.00218211
Hs_CNTN1_1	CNTN1	contactin 1	1939	3124	24.65	25.45	1216	2436	77.47	73.73	8327	-2.79441	0.00259975
Hs_COL3A1_3	COL3A1	collagen, type III, alpha 1 (Ehlers-Danlos syndrome type IV, autosomal dominant)	1914	2078	34.01	15.74	1615	2090	63.9	18.9	4471	-3.10462	0.000952617
Hs_CREB1_3	CREB1	cAMP responsive element binding protein 1	1404	2576	25.64	30.43	1461	2808	70.02	69.59	7061	-2.89626	0.00188822
Hs_CRYBB3_1	CRYBB3	crystallin, beta B3	1028	1432	29.38	27.09	1133	1271	81.55	54.37	8496	-2.78081	0.00271116
Hs_CTAGE5_1	CTAGE5	CTAGE family, member 5	3006	1830	33.17	9.89	2723	1780	66.47	39.72	4621	-3.09255	0.000992214
Hs_CTDSPL_7	CTDSPL	CTD (carboxy-terminal domain, RNA polymerase II, polypeptide A) small phosphatase-like	1588	2401	15.87	55.06	2356	3342	30.73	59.25	7298	-2.87719	0.00200617
Hs_CXorf26_1	CXorf26	chromosome X open reading frame 26	2588	783	39.64	19.03	2030	819	64.09	29.06	5599	-3.01387	0.00128968
Hs_CXXC5_1			3069	1504	54.02	30.59	2162	984	56.43	25	8540	-2.77727	0.00274087
Hs_CYHR1_1	CYHR1	cysteine/histidine-rich 1	851	2281	0.59	46.65	974	2411	20.12	39.98	4547	-3.09851	0.000972495
Hs_DAPK1_5	DAPK1	death-associated protein kinase 1	1515	2466	20.33	44.97	2095	3660	35.66	46.5	5447	-3.0261	0.00123865
Hs_DDC_1	DDC	dopa decarboxylase (aromatic L-amino acid decarboxylase)	757	955	23.51	14.76	901	1072	71.14	63.34	5236	-3.04308	0.00117086
Hs_DDIT4_1	DDIT4	DNA-damage-inducible transcript 4	496	1810	0.6	24.7	731	1393	14.77	61.02	2531	-3.26069	0.000555703
Hs_DEF6_3	DEF6	differentially expressed in FDCP 6 homolog (mouse)	978	3565	16.16	22.05	1358	3956	82.47	73.91	9000	-2.74026	0.00306949
Hs_DEFB123_1	DEFB123	defensin, beta 123	2183	2299	47.05	16.01	1754	1399	72.98	66.12	9071	-2.73455	0.00312326
Hs_DEPC-1_7	ALKBH3	alkB, alkylation repair homolog 3 (E. coli)	2490	1527	28.71	20.43	3579	1880	49.26	67.18	4849	-3.07421	0.0010553
Hs_DGCR14_1	DGCR14	DiGeorge syndrome critical region gene 14	3098	1100	49.9	8.45	2005	1035	77.51	22.8	8748	-2.76054	0.00288531
Hs_DGUOK_9	DGUOK	deoxyguanosine kinase	1195	776	23.1	35.7	1788	1042	80.98	45.39	8321	-2.79489	0.00259587
Hs_dJ612B15.1_1	RPL17	ribosomal protein L17	1050	955	1.9	50.89	664	576	9.64	57.64	5789	-2.99859	0.00135617
Hs_DKFZp313P036_1			1571	2040	25.02	28.28	1389	1622	80.71	60.97	8212	-2.80366	0.00252632
Hs_DKFZp434E2321_1	CCDC74B	coiled-coil domain containing 74B	1152	686	4.95	11.95	457	589	12.04	30.73	917	-3.39054	0.000348778
Hs_DKFZP434F122_1			1911	1223	11.25	11.37	1224	1095	75.33	25.11	3820	-3.15699	0.000797026
Hs_DKFZp451J0118_2	TXLNA	taxilin alpha	1840	482	17.34	18.46	1242	848	68.76	70.87	5395	-3.03028	0.00122162
Hs_DKFZP564F0522_1	FAM98A	family with sequence similarity 98, member A	1410	3574	31.7	22.47	1508	3375	42.84	44.92	4021	-3.14082	0.00084237
Hs_DKFZp686L1818_2	TMPRSS11B	transmembrane protease, serine 11B	2717	2742	19.65	26.77	3394	3555	61.43	58.99	4523	-3.10044	0.000966177
Hs_DOT1L_3	DOT1L	DOT1-like, histone H3 methyltransferase (S. cerevisiae)	2329	1462	52.86	19.43	1367	1603	60.64	52.34	8240	-2.80141	0.00254402
Hs_DPPA3_1	DPPA3	developmental pluripotency associated 3	3874	3427	20.37	18.12	2591	2391	74.84	18.57	4499	-3.10237	0.000959897
Hs_DUOX2_1	DUOX2	dual oxidase 2	3043	1225	39.53	21.22	3480	1400	70.14	44.64	6622	-2.93157	0.00168625
Hs_EDG1_1	EDG1	endothelial differentiation, sphingolipid G-protein-coupled receptor, 1	2524	2193	44.29	32.19	3283	2749	68.32	56.71	8654	-2.7681	0.00281921
Hs_EEF2_1	EEF2	eukaryotic translation elongation factor 2	1064	2693	19.74	18.6	1065	2230	40.56	40	2411	-3.27035	0.000537079
Hs_EIF3S8_1	EIF3C	eukaryotic translation initiation factor 3, subunit C	1094	1379	53.56	27.85	566	966	21.02	57.66	8148	-2.80881	0.00248627
Hs_EMR3_5	EMR3	egf-like module containing, mucin-like, hormone receptor-like 3	2534	1902	35.79	28.6	3853	2675	52.4	60.49	6032	-2.97904	0.00144577
Hs_ENPP3_6	ENPP3	ectonucleotide pyrophosphatase/phosphodiesterase 3	3243	2151	34.44	30.08	3799	2085	62.33	51.99	6156	-2.96906	0.00149355
Hs_EPHA1_2	EPHA1	EPH receptor A1	2423	1682	27.65	52.44	2927	2375	48.82	66.23	8685	-2.76561	0.00284086
Hs_EPHB2_9	EPHB2	EPH receptor B2	1611	1212	22.91	41.83	2054	1461	66.41	56.95	6910	-2.9084	0.00181639
Hs_EPS8L3_3	EPS8L3	EPS8-like 3	1785	1074	15.46	16.85	3000	1722	26.5	77.76	4755	-3.08177	0.00102886
Hs_EXT1_4	EXT1	exostoses (multiple) 1	2904	2301	9.75	1.09	3420	3691	46.32	4.36	992	-3.3845	0.000356535
Hs_FAM12A_1	FAM12A	family with sequence similarity 12, member A	1391	442	16.53	13.57	1649	905	68.53	31.93	3255	-3.20245	0.000681327
Hs_FBXL14_2	FBXL14	F-box and leucine-rich repeat protein 14	1957	4127	13.69	52.9	1134	3244	30.95	77.47	9015	-2.73906	0.00308078
Hs_FLJ12505_1	VASH2	vasohibin 2	776	2440	8.25	46.35	891	1420	40.18	66.62	6202	-2.96536	0.00151163
Hs_FLJ12716_1	FLJ12716	FLJ12716 protein	2294	2072	23.02	2.61	2047	2111	29.07	15.44	1516	-3.34235	0.000415363
Hs_FLJ13305_1			4344	3093	36.21	31.3	2898	2184	72.39	70.83	8883	-2.74968	0.0029827
Hs_FLJ20309_1	FLJ20309	hypothetical protein FLJ20309	3365	2700	33.37	29.67	2838	2452	51.09	49.76	5276	-3.03986	0.00118345
Hs_FLJ25715_1			2104	1325	27.19	0.68	2062	785	75.85	2.04	4519	-3.10076	0.000965127
Hs_FLJ35773_1	FLJ35773	hypothetical protein FLJ35773	598	1845	30.77	12.85	426	964	59.39	58.3	4524	-3.10036	0.000966439
Hs_FLJ37307_1			2160	1212	39.17	20.21	2362	1082	76.84	30.31	7359	-2.87228	0.0020376
Hs_FLJ44186_8	KLRG2	killer cell lectin-like receptor subfamily G, member 2	711	668	33.9	8.68	1085	2219	66.91	62.82	5639	-3.01066	0.00130342
Hs_FLJ46358_1			3905	2025	34.08	8.94	3342	1899	77.11	50.97	6613	-2.9323	0.00168232
Hs_FLJ46838_1	FLJ46838	FLJ46838 protein	718	2397	35.79	38.3	761	2406	57.56	70.49	8273	-2.79875	0.00256503
Hs_FMOD_1	FMOD	fibromodulin	2480	1328	18.1	32.45	1836	995	66.01	79.1	8048	-2.81685	0.00242484
Hs_FNDC3B_5	FNDC3B	fibronectin type III domain containing 3B	1757	1956	24.76	10.63	1407	1564	75.2	73.47	6951	-2.90511	0.00183565
Hs_FOXD2_4	FOXD2	forkhead box D2	2640	814	45.95	4.3	2076	903	62.43	29.57	5973	-2.98379	0.00142353
Hs_FOXD4L2_1	FOXD4L2	FOXD4-like 2	2655	4009	9.94	50.94	1561	2523	33.18	77.84	8633	-2.76979	0.00280463
Hs_FRAS1_1	FRAS1	Fraser syndrome 1	3383	2499	25.01	24.69	3051	2040	63.68	72.99	6270	-2.95989	0.00153874
Hs_FUK_5	FUK	fucokinase	2102	1953	8.71	32.67	2071	1745	21.49	75.19	5183	-3.04734	0.00115438
Hs_FUNDC2_1	FUNDC2	FUN14 domain containing 2	3727	3802	16.1	40.27	2927	2981	51.83	80.14	8364	-2.79143	0.00262378
Hs_FZD2_5	FZD2	frizzled homolog 2 (Drosophila)	1779	2145	17.31	28.16	2002	3307	45.1	58.03	3694	-3.16713	0.000769758
Hs_G6PD_1	G6PD	glucose-6-phosphate dehydrogenase	886	1594	8.58	23.59	848	1356	20.87	63.64	2874	-3.2331	0.000612277
Hs_GAGED4_1	XAGE3	X antigen family, member 3	829	2986	29.67	8.84	536	1931	59.51	60.28	4365	-3.11315	0.000925516
Hs_GALK2_4	GALK2	galactokinase 2	452	2819	8.41	41.36	1787	2482	37.77	59.15	4854	-3.07381	0.00105673
Hs_GBF1_1	GBF1	golgi-specific brefeldin A resistance factor 1	1821	1130	4.12	9.91	2231	1461	11.92	29.3	816	-3.39866	0.00033858
Hs_GD:PTPRD_1	LOC728595	similar to 40S ribosomal protein S26	497	550	1.41	1.64	498	643	20.28	5.29	353	-3.43591	0.000295282
Hs_GOLPH2_1	GOLM1	golgi membrane protein 1	3186	2453	42.59	7.87	2668	1493	66.98	49.03	6283	-2.95885	0.00154397
Hs_GPR31_5	GPR31	G protein-coupled receptor 31	1736	1983	41.13	31.27	1874	2381	71.72	65.06	8958	-2.74364	0.00303808
Hs_GPR52_8	GPR52	G protein-coupled receptor 52	2446	1361	20.69	25.86	2844	1636	79.78	54.77	7028	-2.89891	0.00187231
Hs_GRIN3A_1	GRIN3A	glutamate receptor, ionotropic, N-methyl-D-aspartate 3A	1721	1315	24.06	13.76	1889	1629	56.11	31.98	2903	-3.23077	0.000617297
Hs_GRK4_5	GRK4	G protein-coupled receptor kinase 4	486	2364	1.23	31.77	749	2683	2.67	73.35	4432	-3.10776	0.000942562
Hs_GSTK1_1	GSTK1	glutathione S-transferase kappa 1	4112	1208	25.32	15.07	3301	1553	64.1	69.03	5218	-3.04452	0.00116524
Hs_HADH2_5	HSD17B10	hydroxysteroid (17-beta) dehydrogenase 10	4479	2906	50.48	7.4	3199	2369	74.4	6.5	7986	-2.82184	0.00238745
Hs_HES2_1			2695	1274	29.57	27.55	2113	1419	74.82	58.99	7020	-2.89955	0.00186847
Hs_HIST1H2BE_1	HIST1H2BE	histone cluster 1, H2be	1512	1399	16.53	41.53	1073	903	35.69	73.31	6522	-2.93962	0.00164308
Hs_HSPC129_1	CTDSPL2	CTD (carboxy-terminal domain, RNA polymerase II, polypeptide A) small phosphatase like 2	3592	649	25.5	2.47	2683	1349	65.86	36.03	3407	-3.19022	0.000710826
Hs_HTR1E_1	HTR1E	5-hydroxytryptamine (serotonin) receptor 1E	1689	918	47.78	7.95	2565	1427	45.77	20.46	5524	-3.01991	0.00126426
Hs_HTR3C_4	HTR3C	5-hydroxytryptamine (serotonin) receptor 3, family member C	2104	2389	24.14	42.65	2170	3154	70.37	50.25	7299	-2.87711	0.00200668
Hs_IGSF6_3	IGSF6	immunoglobulin superfamily, member 6	678	2174	21.39	37.95	727	2206	64.1	42.11	5487	-3.02288	0.00125189
Hs_IL10RB_6	IL10RB	interleukin 10 receptor, beta	2478	1525	38.14	0.46	1854	1299	78.32	13.09	6574	-2.93543	0.0016654
Hs_IL1RAPL1_2	IL1RAPL1	interleukin 1 receptor accessory protein-like 1	2339	2000	37.96	27.7	1962	1553	52.19	73.41	7528	-2.85869	0.002127
Hs_INPP5E_4	INPP5E	inositol polyphosphate-5-phosphatase, 72 kDa	2909	1027	23.86	0.39	3216	1623	74.07	16.27	3946	-3.14686	0.00082518
Hs_ITGB8_3	ITGB8	integrin, beta 8	2200	4116	13.09	47.28	1999	3070	53.78	70.03	7294	-2.87751	0.00200413
Hs_ITPR2_2	ITPR2	inositol 1,4,5-triphosphate receptor, type 2	764	1739	6.41	13.4	664	1769	67.77	33.3	2814	-3.23793	0.000602012
Hs_ITR_5	GPR180	G protein-coupled receptor 180	2476	3060	17	58.37	1664	2094	32.51	69.91	8911	-2.74742	0.00300327
Hs_KCND2_3	KCND2	potassium voltage-gated channel, Shal-related subfamily, member 2	3293	2425	27.76	35.01	3138	2159	54.02	78.28	8149	-2.80873	0.00248689
Hs_KIAA0103_1	TTC35	tetratricopeptide repeat domain 35	2509	3531	14.75	32.12	1964	3018	34.01	76.97	5880	-2.99127	0.00138911
Hs_KIAA0711_1	KBTBD11	kelch repeat and BTB (POZ) domain containing 11	3541	2266	41.06	35.44	2827	2376	64.31	36.83	7491	-2.86166	0.00210713
Hs_KIAA1804_5	KIAA1804	mixed lineage kinase 4	3287	2082	33.07	24.16	2855	2097	50.72	51.22	4747	-3.08242	0.00102664
Hs_KIAA1924_1	WDR90	WD repeat domain 90	1554	1714	43.89	30.86	788	1122	72.34	33.96	8276	-2.79851	0.00256695
Hs_KIAA1957_1	FAM148C	family with sequence similarity 148, member C	4057	4206	27.06	18.5	2340	2865	76.2	52.01	6048	-2.97775	0.00145186
Hs_KLK10_1	KLK10	kallikrein-related peptidase 10	2193	1811	47.06	34.35	2778	2230	63.46	56.64	8959	-2.74356	0.00303882
Hs_KRTAP4-7_1	KRTAP4-7	keratin associated protein 4-7	4011	4072	41.26	31.66	3242	3625	61.14	60.66	7693	-2.84541	0.0022177
Hs_KRTAP5-11_1	KRTAP5-11	keratin associated protein 5-11	3533	2811	2.97	41.73	2274	1741	10.99	75.53	6210	-2.96472	0.0015148
Hs_LANCL1_5	LANCL1	LanC lantibiotic synthetase component C-like 1 (bacterial)	1666	3029	35.23	33.71	2443	4063	61.2	47.01	6442	-2.94605	0.00160928
Hs_LANCL2_1	LANCL2	LanC lantibiotic synthetase component C-like 2 (bacterial)	2966	1791	25.89	15.13	2635	1705	56.81	37.54	3275	-3.20084	0.000685143
Hs_LEP_2	LEP	leptin (obesity homolog, mouse)	459	619	2.61	34.41	1029	755	11.66	75.63	5238	-3.04292	0.00117149
Hs_LGR8_3	RXFP2	relaxin/insulin-like family peptide receptor 2	2722	2625	16.68	34.13	2995	3757	31.82	19.03	3140	-3.2117	0.000659764
Hs_LOC150580_1			2920	1981	25.14	20.49	2153	1597	68.18	79.52	7863	-2.83174	0.00231481
Hs_LOC151760_1			2500	2885	20.88	28.77	1823	2118	44.93	78	6437	-2.94646	0.00160719
Hs_LOC157697_1	ERICH1	glutamate-rich 1	3202	1134	20.05	50.62	2458	832	50.41	76.08	9118	-2.73077	0.00315931
Hs_LOC197049_1	LOC727756	hypothetical protein LOC727756	2850	3889	14.56	24.22	1979	2308	38.91	67.5	3722	-3.16488	0.000775743
Hs_LOC220717_1	RPLP0-like	ribosomal protein P0-like	1265	1902	9.64	13.46	1006	1125	4.67	8.53	852	-3.39577	0.000342183
Hs_LOC283412_1	RPL29	ribosomal protein L29	2298	2694	21.98	26.76	1711	1733	72.06	63.88	6067	-2.97622	0.00145911
Hs_LOC283547_1			2193	420	36.71	37.14	2283	642	59.53	72.74	8715	-2.76319	0.00286195
Hs_LOC284352_1			2339	1891	35.27	20.52	1409	1384	63.73	60.84	5961	-2.98475	0.00141905
Hs_LOC284393_5	LOC284393	similar to ribosomal protein L10	1133	1019	5.38	14.92	595	471	0.84	1.49	757	-3.40341	0.000332752
Hs_LOC284402_1			2176	1671	18.43	25.01	1399	1812	30.95	71.74	4382	-3.11178	0.000929814
Hs_LOC284441_1			4571	1964	22.21	28	2974	1919	79.79	71.96	8722	-2.76263	0.00286689
Hs_LOC285176_12			2352	1389	38.35	4.46	1224	742	64.46	0.54	4583	-3.09561	0.000982043
Hs_LOC285214_1	RPL23AP2	ribosomal protein L23a pseudogene 2	1574	1510	55.15	17.28	1068	679	58.43	40.35	8077	-2.81452	0.00244251
Hs_LOC285344_1			1438	3803	8.69	35.97	870	2320	60.23	74.74	6556	-2.93688	0.00165765
Hs_LOC286478_1			4105	3427	24	16.63	2723	2275	63.46	35.82	3561	-3.17783	0.00074191
Hs_LOC338598_1	LOC338598	hypothetical LOC338598	2505	1503	21.68	19.63	1792	1964	43.02	81.26	6712	-2.92433	0.00172598
Hs_LOC338731_1			2103	1055	27.53	24.36	1449	611	77.29	55.32	6868	-2.91178	0.00179686
Hs_LOC339834_1	CCDC36	coiled-coil domain containing 36	3005	1602	28.62	10.8	2343	1038	46.95	13.01	2693	-3.24766	0.000581792
Hs_LOC340260_1			3018	2105	38.83	13.35	1684	1394	42.1	81.78	8612	-2.77148	0.00279011
Hs_LOC340268_6	tcag7.893	hypothetical gene supported by AB033109; AY101765; NM_015692	4186	2811	21.33	22.48	2122	1858	58.34	79.39	6816	-2.91597	0.00177294
Hs_LOC340549_1			737	2923	18.05	1.4	504	2006	64.29	67.25	3976	-3.14444	0.000832017
Hs_LOC343578_1			2216	2318	29.15	10.61	1439	1410	73.66	58.72	5715	-3.00454	0.00132991
Hs_LOC387601_1	UST6	solute carrier family 22, member 25	1242	2682	18.52	34.56	1149	2184	77.2	59.07	7304	-2.87671	0.00200924
Hs_LOC387841_1	RPL13A	ribosomal protein L13a	1162	1388	19.02	0.14	865	917	18.84	3.27	919	-3.39038	0.000348983
Hs_LOC387845_1			2804	3919	22.57	27.63	1880	1874	78.56	54.11	6960	-2.90438	0.0018399
Hs_LOC387904_1			3464	2449	22.95	8.45	2517	1209	66.03	39.87	3424	-3.18885	0.000714197
Hs_LOC387930_1	RPL13A	ribosomal protein L13a	1457	1125	4.8	1.69	794	534	1.64	14.42	375	-3.43414	0.000297217
Hs_LOC388076_1	LOC388076	similar to ribosomal protein S8	1418	1042	21.3	8.54	768	519	53.39	59.54	3176	-3.2088	0.000666445
Hs_LOC388180_1	LOC728800	hypothetical protein LOC728800	2915	654	22.37	52.6	2107	826	42.67	54	7278	-2.8788	0.00199597
Hs_LOC388227_1			1110	1136	32.43	10.12	1059	1503	51.94	35.06	3529	-3.1804	0.00073535
Hs_LOC388344_1	LOC388344	similar to ribosomal protein L13	1608	1095	20.77	35.43	960	749	34.17	57.41	4480	-3.1039	0.000954951
Hs_LOC388460_1	LOC645387	similar to 60S ribosomal protein L6 (TAX-responsive enhancer element-binding protein 107) (TAXREB107) (Neoplasm-related protein C140)	1133	882	25.15	5.44	631	578	30.9	8.3	1783	-3.32087	0.000448689
Hs_LOC388532_1	LOC388532	similar to ribosomal protein L21	1360	1349	7.06	5.86	658	827	0.46	10.28	493	-3.42465	0.000307798
Hs_LOC388621_1	RPL21	ribosomal protein L21	1046	1432	6.79	1.75	606	645	1.65	6.51	375	-3.43414	0.000297217
Hs_LOC388681_1			2876	1803	12.73	14.86	2005	984	62.49	59.55	3461	-3.18587	0.000721586
Hs_LOC388734_1			2827	3269	22.14	13.86	2099	1706	51.36	84.47	8319	-2.79505	0.00259458
Hs_LOC389024_1	LOC389024	hypothetical LOC389024	1179	642	33.42	46.26	1024	704	38.18	49.57	7147	-2.88934	0.00193027
Hs_LOC389281_1	LOC729915	similar to Nuclear envelope pore membrane protein POM 121 (Pore membrane protein of 121 kDa) (P145)	3844	3643	49.25	24.4	2404	1944	69.18	50.57	8627	-2.77027	0.00280047
Hs_LOC389305_1	hCG_2015956	hCG2015956	1509	1208	10.01	1.99	889	475	1.24	15.58	523	-3.42224	0.000310543
Hs_LOC389339_1			1982	1667	31.63	7.08	1929	1459	65.68	31.12	4101	-3.13439	0.000861069
Hs_LOC389342_1	LOC389342	similar to ribosomal protein L10	1103	1156	4.81	0.09	489	400	36.61	2	562	-3.4191	0.000314146
Hs_LOC389428_1			2754	1257	11.15	28.48	1788	598	32.83	75.92	5087	-3.05506	0.00112506
Hs_LOC389435_1	hCG_21078	hCG21078	1197	1117	0.58	10.56	512	678	18.16	27.14	763	-3.40293	0.00033334
Hs_LOC389748_1			3431	4264	24.4	25.47	1705	2615	84.34	51.24	8936	-2.74541	0.00302174
Hs_LOC389777_1			1050	700	28.19	42.43	1052	995	58.65	75.08	8711	-2.76351	0.00285913
Hs_LOC389904_1			1365	1221	34.8	3.36	559	536	77.46	48.88	6580	-2.93495	0.00166799
Hs_LOC390020_1			2072	3201	8.35	17.15	1291	1608	55.07	55.04	2751	-3.24299	0.000591405
Hs_LOC390107_1	LOC390107	similar to ribosomal protein S24	822	501	22.63	23.35	775	584	39.74	50.68	3229	-3.20454	0.000676396
Hs_LOC390258_1			1888	1154	5.99	30.24	1274	953	9.18	35.47	2276	-3.28121	0.000516819
Hs_LOC390641_1	LOC390641	similar to selenophosphate synthetase	2048	2207	36.87	8.16	1768	1764	80.32	30.16	7370	-2.8714	0.00204331
Hs_LOC390827_1			2164	1063	35.03	7.53	1423	725	79.13	19.17	6664	-2.92819	0.00170468
Hs_LOC391144_1			816	2062	29.04	10.28	539	2218	51.39	79.8	6728	-2.92305	0.00173313
Hs_LOC391362_1			1329	692	28.59	0.43	1629	747	61.57	2.41	2962	-3.22602	0.000627626
Hs_LOC391770_1			817	1364	1.71	25.22	1079	1179	53.2	79.13	5887	-2.9907	0.00139168
Hs_LOC392267_1			502	499	1.39	22.85	587	773	6.98	24.32	1332	-3.35715	0.00039375
Hs_LOC392501_1	LOC392501	similar to 60S ribosomal protein L26	2503	553	19.46	0.18	1429	651	62.28	0	2135	-3.29255	0.000496415
Hs_LOC392528_1	LOC392528	hypothetical LOC392528	1159	742	11.82	2.16	1210	632	58.43	76.74	4694	-3.08668	0.00101203
Hs_LOC400368_1			1662	1863	2.23	21.04	819	1407	16.73	80.67	5368	-3.03246	0.00121286
Hs_LOC400701_1			1259	1470	35.66	25.03	1249	1049	77.74	68.45	8960	-2.74348	0.00303957
Hs_LOC401052_1	LOC401052	hypothetical LOC401052	1599	1460	36.65	23.08	1404	1369	64.6	55.81	6161	-2.96866	0.0014955
Hs_LOC401089_1	LOC401089	FLJ43329 protein	740	1274	34.86	37.83	520	457	62.31	66.08	7955	-2.82433	0.00236895
Hs_LOC401147_1			2187	3230	12.16	42.72	1815	2739	24.35	64.44	5327	-3.03576	0.00119967
Hs_LOC401215_1			1142	1121	48.34	14.45	1058	852	65.22	72.77	9121	-2.73053	0.00316163
Hs_LOC401470_1	RPS26P10	ribosomal protein S26 pseudogene 10	752	460	16.36	54.13	764	426	56.54	41.55	7231	-2.88258	0.00197217
Hs_LOC401607_1			428	1558	2.8	46.66	667	1368	24.29	77.41	7536	-2.85804	0.00213132
Hs_LOC401865_1			453	735	8.83	7.76	447	607	66.44	5.6	2266	-3.28201	0.000515347
Hs_LOC402367_1			584	1422	16.44	25.18	664	1412	72.89	63.74	5643	-3.01033	0.00130481
Hs_LOC440027_1	LOC440027	similar to 60S ribosomal protein L23a	906	730	27.48	0.27	790	607	39.75	0.16	1919	-3.30993	0.000466601
Hs_LOC440070_1			1106	1797	1.18	32.11	810	1651	11.6	43.67	2550	-3.25916	0.000558706
Hs_LOC440362_1			2369	1012	13.51	31.62	1997	861	46.17	68.18	4673	-3.08837	0.00100629
Hs_LOC440464_1	CCDC40	coiled-coil domain containing 40	3981	1638	13.77	17.4	1581	1081	56.74	77.98	5558	-3.01717	0.00127573
Hs_LOC440468_1			1472	2175	21.54	34.71	1335	1760	67.42	78.07	8376	-2.79046	0.00263162
Hs_LOC440526_1			2365	2157	52.6	1.44	1974	1934	71.12	0.83	7650	-2.84887	0.00219373
Hs_LOC440543_1	LOC729957	hypothetical protein LOC729957	2458	940	27.87	37.23	3162	1002	49.11	67.96	6501	-2.94131	0.00163415
Hs_LOC440720_1			2023	885	39.4	21.02	1607	667	65.53	67.32	7293	-2.87759	0.00200362
Hs_LOC440847_1			1161	1222	21.45	55.24	1177	1256	28.89	58.52	7634	-2.85016	0.00218487
Hs_LOC440927_1	RPLP1	ribosomal protein, large, P1	1234	807	0.08	0.25	996	939	0	0.11	39	-3.46117	0.000268914
Hs_LOC441073_1	LOC441073	similar to 60S ribosomal protein L26 (Silica-induced gene 20 protein) (SIG-20)	866	561	3	9.63	1102	833	42.38	21.85	1127	-3.37364	0.000370902
Hs_LOC441294_1	CTAGE6	CTAGE family, member 6	2955	1048	46.06	2.67	1583	881	78.02	2.72	7868	-2.83133	0.00231772
Hs_LOC441375_1			1638	1238	14.53	43.7	1249	1320	34.99	74.7	6948	-2.90535	0.00183423
Hs_LOC441389_1			2858	544	10.78	20.22	1952	501	24.39	83.03	6600	-2.93334	0.00167666
Hs_LOC441400_1			2092	1785	46.99	21.23	2246	2472	71.77	41.95	8065	-2.81548	0.00243519
Hs_LOC441457_1	FAM22G	family with sequence similarity 22, member G	1947	1196	19.57	38.46	1702	1337	38.13	38.29	4244	-3.12288	0.000895447
Hs_LOC441646_1			1035	1014	26.76	2.86	1178	1652	67.66	21.67	3524	-3.18081	0.00073433
Hs_LOC441663_1			738	1409	21.54	44.14	665	1217	56.39	77.49	8749	-2.76046	0.00288603
Hs_LOC441681_1			1521	662	23.93	0	1365	647	58.17	0.15	2206	-3.28684	0.000506595
Hs_LOC441751_1			649	1941	0.15	32.15	559	2424	0.54	58.5	3018	-3.22151	0.000637577
Hs_LOC441776_1			1243	533	54.79	2.44	932	407	70.92	21.38	8268	-2.79915	0.00256184
Hs_LOC441799_1			1807	1200	43.05	7.08	1525	1096	53.38	16.79	4873	-3.07228	0.00106215
Hs_LOC441802_1	LOC729000	similar to C50F7.5	3213	894	48.12	3.24	2151	851	76.66	31.02	8147	-2.80889	0.00248565
Hs_LOC442030_1			2533	1070	37.39	7.2	1348	1198	82.12	48.66	8450	-2.78451	0.00268042
Hs_LOC442045_1			1227	461	11.33	14.53	1384	1092	73.05	73.17	5802	-2.99754	0.00136083
Hs_LOC442118_3	ODZ3	odz, odd Oz/ten-m homolog 3 (Drosophila)	2673	1578	44.37	21.99	3245	1638	54.27	63.43	7128	-2.89087	0.00192091
Hs_LOC442209_1			1026	500	15.5	1	1002	492	51.4	13.82	1422	-3.34991	0.000404188
Hs_LOC442441_1			1745	2301	18.4	18.95	1531	2109	56.11	70.32	4479	-3.10398	0.000954692
Hs_LOC442466_1			1207	2735	26.1	29.58	832	1854	63.82	80.58	8660	-2.76762	0.00282339
Hs_LOC55831_1	TMEM111	transmembrane protein 111	1219	3000	3.45	9.37	1293	2356	24.75	25.34	855	-3.39553	0.000342485
Hs_LOC58486_1			3493	3052	28	38.7	2841	2675	59.7	72.9	7828	-2.83455	0.0022945
Hs_LRIG3_1	LRIG3	leucine-rich repeats and immunoglobulin-like domains 3	2907	2637	26.04	21.35	2242	2171	81.22	66.1	8330	-2.79417	0.00260169
Hs_LRRC2_3	LRRC2	leucine rich repeat containing 2	3034	2730	19.12	39.08	3963	3359	29.93	67.13	5479	-3.02353	0.00124923
Hs_LRRN6D_4	LINGO4	leucine rich repeat and Ig domain containing 4	1642	1392	33.86	11.06	2379	1958	36.15	26.2	3209	-3.20615	0.000672625
Hs_LSAMP_1	LSAMP	limbic system-associated membrane protein	2399	1932	39.68	25.98	2382	1576	63.64	49.56	6515	-2.94018	0.0016401
Hs_MAD2L2_4	MAD2L2	MAD2 mitotic arrest deficient-like 2 (yeast)	2109	1595	13.47	34.8	3124	2766	25.61	61.28	4050	-3.13849	0.000849105
Hs_MAP2K6_5	MAP2K6	mitogen-activated protein kinase kinase 6	3104	3667	29.16	46.9	3531	3514	49.31	70.66	8400	-2.78853	0.00264736
Hs_MAP3K3_5	MAP3K3	mitogen-activated protein kinase kinase kinase 3	2763	2030	27.18	37.78	3016	2327	31.6	64.5	5793	-2.99827	0.0013576
Hs_MAPK6_5	MAPK6	mitogen-activated protein kinase 6	2500	2958	20.8	48.75	2828	3047	61.49	70.96	8569	-2.77494	0.00276061
Hs_MAT2A_1	MAT2A	methionine adenosyltransferase II, alpha	915	1054	0	0.09	919	1194	0.65	0.08	40	-3.46109	0.000268994
Hs_MDM2_9	MDM2	Mdm2, transformed 3T3 cell double minute 2, p53 binding protein (mouse)	561	642	3.92	42.21	647	731	25.35	72.23	5871	-2.99199	0.00138582
Hs_MDS009_1	DTWD1	DTW domain containing 1	4233	1260	46.09	27.54	4195	1219	72.99	54.55	8984	-2.74155	0.00305749
Hs_MGC15875_6	AGXT2L2	alanine-glyoxylate aminotransferase 2-like 2	533	1564	2.06	38.94	905	2020	45.08	61.83	4693	-3.08676	0.00101175
Hs_MGC21881_1			4421	3081	26.46	30.06	3211	2069	76.61	69.26	8147	-2.80889	0.00248565
Hs_MGC35033_1	C12orf54	chromosome 12 open reading frame 54	1410	1804	37.09	16.8	1253	1361	81.72	41.95	8462	-2.78355	0.00268841
Hs_MGC35308_1	PRR18	proline rich region 18	1960	3627	21.68	18.72	1657	3074	58.06	78.07	6223	-2.96367	0.00151996
Hs_MGC40499_1	CNPY4	canopy 4 homolog (zebrafish)	4148	2270	42.07	0	3310	2016	79.52	0	7435	-2.86617	0.00207737
Hs_MGC88118_1	RP13-36C9.6	cancer/testis antigen CT45-5	3989	2528	25.32	50.44	2326	1116	44.97	64.96	7890	-2.82956	0.00233058
Hs_MRPL24_1	MRPL24	mitochondrial ribosomal protein L24	2473	1572	21.51	31.36	1761	1670	42.65	74.91	5970	-2.98403	0.00142241
Hs_MRPL37_1	MRPL37	mitochondrial ribosomal protein L37	1777	1802	56.16	23.92	1483	1787	59.34	32.57	8636	-2.76955	0.00280671
Hs_MRPS21_1	MRPS21	mitochondrial ribosomal protein S21	2319	1746	34.5	20.9	1918	1032	82.79	45.93	8880	-2.74992	0.00298051
Hs_NAPG_1	NAPG	N-ethylmaleimide-sensitive factor attachment protein, gamma	2291	1632	5.02	25.12	1685	1774	20.89	49.66	2214	-3.28619	0.000507754
Hs_NDUFB7_1	NDUFB7	NADH dehydrogenase (ubiquinone) 1 beta subcomplex, 7, 18kDa	665	958	17.44	21.4	605	996	13.88	33.73	1955	-3.30703	0.000471452
Hs_NIFUN_1	ISCU	iron-sulfur cluster scaffold homolog (E. coli)	684	824	0.15	0	546	710	8.61	0	68	-3.45884	0.000271254
Hs_NOL7_1	NOL7	nucleolar protein 7, 27kDa	1410	999	61.35	8.91	1105	908	46.33	52.75	8910	-2.7475	0.00300253
Hs_NRP1_7	NRP1	neuropilin 1	2028	1923	19.18	46.7	2024	1788	44.61	69.02	7151	-2.88902	0.00193225
Hs_NRP2_5	NRP2	neuropilin 2	2127	1565	48.9	11.25	2228	1791	78.86	20.32	9041	-2.73697	0.00310044
Hs_NT5C1A_1	NT5C1A	5'-nucleotidase, cytosolic IA	1341	2453	29.08	13.78	1285	1821	61.32	81.6	8047	-2.81693	0.00242423
Hs_NUP210_1	NUP210	nucleoporin 210kDa	2899	2047	42.12	9.33	2543	1992	79.51	55.77	8718	-2.76295	0.00286407
Hs_NYD-SP11_1	WDR87	WD repeat domain 87	2045	821	31.3	6.94	1127	913	70.28	38.99	4644	-3.0907	0.000998418
Hs_ODC1_3	ODC1	ornithine decarboxylase 1	1386	1093	19.77	23.33	1295	1122	27.64	41.09	2522	-3.26142	0.000554286
Hs_OLIG2_2	OLIG2	oligodendrocyte lineage transcription factor 2	2499	1064	17.61	10.62	2623	1750	70.61	62.57	4497	-3.10253	0.000959375
Hs_OR10A5_6	OR10A5	olfactory receptor, family 10, subfamily A, member 5	2682	658	30.39	43.62	4132	1039	43.27	71.03	7914	-2.82763	0.00234468
Hs_OR10A6_1	OR10A6	olfactory receptor, family 10, subfamily A, member 6	2764	3952	24.93	27.45	2272	2475	75.92	76.24	8683	-2.76577	0.00283946
Hs_OR10G4_1	OR10G4	olfactory receptor, family 10, subfamily G, member 4	2243	3658	21	46.01	1682	2378	47.98	78.72	9016	-2.73898	0.00308153
Hs_OR1S2_1	OR1S2	olfactory receptor, family 1, subfamily S, member 2	2219	1378	17.4	20.83	1339	531	42.79	83.24	7388	-2.86995	0.00205269
Hs_OR51V1_1	OR51V1	olfactory receptor, family 51, subfamily V, member 1	3369	939	14.37	32.37	2500	517	50.88	75.44	5966	-2.98435	0.00142092
Hs_OR52B2_1	OR52B2	olfactory receptor, family 52, subfamily B, member 2	2454	2717	29.1	36.07	1801	1897	73.29	65.68	8134	-2.80993	0.00247759
Hs_OR52E8_1	OR52E8	olfactory receptor, family 52, subfamily E, member 8	2899	1282	32.46	21.68	2793	1225	72.22	75.59	8265	-2.79939	0.00255992
Hs_OR5AR1_1	OR5AR1	olfactory receptor, family 5, subfamily AR, member 1	3120	4043	31.03	25.43	2613	2952	76.43	71.61	8414	-2.78741	0.00265658
Hs_OSBPL10_1	OSBPL10	oxysterol binding protein-like 10	2430	2296	22.63	14.11	1861	947	66.95	46.99	3892	-3.1512	0.000813004
Hs_OSCAR_2	OSCAR	osteoclast associated, immunoglobulin-like receptor	2084	461	22.22	2.17	2540	643	56.06	2.02	2066	-3.2981	0.000486705
Hs_OVOS2_1	OVOS2	ovostatin 2	1380	1408	11.16	33.59	636	1402	8.96	74.68	5151	-3.04991	0.00114453
Hs_OXCT1_1	OXCT1	3-oxoacid CoA transferase 1	2296	2547	44.29	31.29	1563	2046	71.4	40.91	8385	-2.78974	0.00263751
Hs_P2RY1_2	P2RY1	purinergic receptor P2Y, G-protein coupled, 1	2687	2118	36.62	35.55	3414	2459	62.51	68.28	8150	-2.80865	0.00248751
Hs_P2RY10_5	P2RY10	purinergic receptor P2Y, G-protein coupled, 10	2434	1559	38.29	24.37	4165	1823	69.29	73.18	8445	-2.78491	0.0026771
Hs_P2RY11_2	P2RY11	purinergic receptor P2Y, G-protein coupled, 11	932	1413	11.59	48.55	1019	1740	17.96	77.7	8084	-2.81396	0.00244679
Hs_PDE11A_3	PDE11A	phosphodiesterase 11A	2711	2847	18.33	29.05	2791	3604	42.03	40.37	3186	-3.208	0.000668312
Hs_PDE6H_1	PDE6H	phosphodiesterase 6H, cGMP-specific, cone, gamma	1760	2684	5.57	38.41	1564	1964	57.74	82.59	8960	-2.74348	0.00303957
Hs_PDGFRL_1	PDGFRL	platelet-derived growth factor receptor-like	1038	2413	52.22	23.37	478	1435	21.13	71.08	8636	-2.76955	0.00280671
Hs_PF6_1	SPAG17	sperm associated antigen 17	2727	2378	27.14	20.73	2019	1491	69.14	56.14	5255	-3.04155	0.00117683
Hs_PKIG_8	PKIG	protein kinase (cAMP-dependent, catalytic) inhibitor gamma	2843	2496	40.77	18.03	2415	2320	57.1	33.41	5325	-3.03592	0.00119903
Hs_PLD3_1	PLD3	phospholipase D family, member 3	1825	1520	38.85	0.2	1743	1351	81.24	18.73	7599	-2.85297	0.00216561
Hs_PLP1_3	PLP1	proteolipid protein 1 (Pelizaeus-Merzbacher disease, spastic paraplegia 2, uncomplicated)	2584	2112	41.02	14.58	1094	1510	56.31	47.75	5479	-3.02353	0.00124923
Hs_POLDIP2_1	POLDIP2	polymerase (DNA-directed), delta interacting protein 2	2916	864	29.12	9.38	2798	630	26.41	55.4	3111	-3.21403	0.000654426
Hs_PON1_3	PON1	paraoxonase 1	3164	1545	49.15	12.3	3745	2347	46.97	15.55	5913	-2.98861	0.00140124
Hs_POU6F2_1	POU6F2	POU class 6 homeobox 2	1942	2748	26.31	30.24	1986	1958	78.95	68.28	8676	-2.76633	0.00283456
Hs_PPIL5_11	PPIL5	peptidylprolyl isomerase (cyclophilin)-like 5	3125	2841	22.37	17.99	3757	4121	47.35	39.99	2774	-3.24114	0.000595257
Hs_PPM2C_6	PPM2C	protein phosphatase 2C, magnesium-dependent, catalytic subunit	3281	1462	48.52	19.9	3810	2255	49.63	19.29	6314	-2.95635	0.00155651
Hs_PPP2R1B_11	PPP2R1B	protein phosphatase 2 (formerly 2A), regulatory subunit A, beta isoform	700	715	39.14	34.27	1169	1402	65.78	60.27	7979	-2.8224	0.00238326
Hs_PREB_1	PREB	prolactin regulatory element binding	825	2319	7.76	13.32	1559	2305	59.85	15.27	2006	-3.30293	0.000478404
Hs_PRF1_1	PRF1	perforin 1 (pore forming protein)	1605	2385	27.41	29.6	1864	3002	78.76	27.68	7068	-2.89569	0.00189161
Hs_PRKCA_3	PRKCA	protein kinase C, alpha	3070	943	30.94	28.53	3686	1285	72.49	70.04	7806	-2.83632	0.00228183
Hs_PRKCD_11	PRKCD	protein kinase C, delta	2184	583	12	19.55	2734	1423	52.82	46.45	2585	-3.25635	0.000564276
Hs_PRLHR_1	PRLHR	prolactin releasing hormone receptor	907	2830	9.7	47.07	1153	3248	58.8	45.63	5989	-2.9825	0.00142953
Hs_PROM1_3	PROM1	prominin 1	2292	2399	20.59	38.64	2899	2520	51.47	63.69	5730	-3.00333	0.00133519
Hs_PRPS1_3	PRPS1	phosphoribosyl pyrophosphate synthetase 1	1067	1481	37.58	11.21	1756	2319	78.42	21.09	6951	-2.90511	0.00183565
Hs_PTMA_5	PTMA	prothymosin, alpha (gene sequence 28)	1159	2544	1.81	49.72	1588	3398	3.21	76.43	7605	-2.85249	0.0021689
Hs_PTOV1_5	PTOV1	prostate tumor overexpressed gene 1	1063	2981	22.58	42.57	1512	3677	73.48	65.68	8433	-2.78588	0.00266914
Hs_PTX1_1	ERGIC2	ERGIC and golgi 2	2898	2077	55.24	11.7	2562	1638	68.54	39.8	8618	-2.771	0.00279425
Hs_PVR_3	PVR	poliovirus receptor	1831	2739	26	27.75	2887	4010	80.36	49.25	7643	-2.84943	0.00218985
Hs_QDPR_1	QDPR	quinoid dihydropteridine reductase	2811	1046	49.06	1.15	2506	1825	71.39	24.99	7248	-2.88121	0.00198075
Hs_RFC2_3	RFC2	replication factor C (activator 1) 2, 40kDa	880	2446	37.5	16.8	943	2461	63.31	59.81	5981	-2.98314	0.00142653
Hs_RIBC2_1	RIBC2	RIB43A domain with coiled-coils 2	950	1535	5.37	30.03	1253	1286	61.21	62.83	4483	-3.10365	0.000955731
Hs_RKHD2_2	MEX3C	mex-3 homolog C (C. elegans)	3211	3514	26.19	39.87	2634	2655	61.47	69.53	7507	-2.86038	0.0021157
Hs_RPL10A_2	RPL10A	ribosomal protein L10a	1468	1069	58.04	10.01	1148	780	34.93	31.03	7452	-2.8648	0.00208636
Hs_RPL11_1	RPL11	ribosomal protein L11	777	711	0.51	0.7	498	497	12.65	0.4	170	-3.45063	0.000279636
Hs_RPL12_1	RPL12	ribosomal protein L12	1076	938	6.69	8.1	828	550	19.08	20.55	775	-3.40196	0.00033452
Hs_RPL14L_1	RPL14L	ribosomal protein L14-like	1035	1211	58.07	4.05	774	579	17.7	10.36	6847	-2.91347	0.00178717
Hs_RPL18_1	RPL18	ribosomal protein L18	863	712	0.58	0.42	534	403	0.75	1.99	118	-3.45482	0.000275333
Hs_RPL18A_1	RPL18A	ribosomal protein L18a	1271	1123	8.26	5.25	743	594	49.26	9.43	1176	-3.3697	0.000376248
Hs_RPL19_1	RPL19	ribosomal protein L19	1427	909	10.3	12.54	859	569	4.77	13.71	862	-3.39496	0.00034319
Hs_RPL21_1	RPL21	ribosomal protein L21	1174	1095	16.52	6.39	777	790	19.05	25.57	1123	-3.37397	0.000370469
Hs_RPL23_1	RPL23	ribosomal protein L23	1400	1310	12.29	16.64	813	911	77.74	60.7	5650	-3.00977	0.00130723
Hs_RPL23AP2_1			1006	688	39.07	1.31	914	744	78.77	5.38	6869	-2.9117	0.00179732
Hs_RPL27A_1	RPL27A	ribosomal protein L27a	1091	1200	18.15	6.08	730	897	14.11	2.01	1000	-3.38386	0.000357371
Hs_RPL3_1	RPL3	ribosomal protein L3	1068	748	6.37	29.41	772	568	19.3	31.69	2226	-3.28523	0.000509497
Hs_RPL35A_1	RPL35A	ribosomal protein L35a	720	741	0.83	0.67	699	550	10.59	0.18	157	-3.45168	0.000278554
Hs_RPL36_1	RPL36	ribosomal protein L36	859	723	8.61	16.18	584	553	1.54	1.99	903	-3.39166	0.000347348
Hs_RPL38_6	RPL38	ribosomal protein L38	898	964	29.29	35.27	560	617	32.32	4.54	4266	-3.12111	0.000900846
Hs_RPL4_1	RPL4	ribosomal protein L4	961	1088	2.29	14.06	818	941	8.19	9.46	720	-3.40639	0.000329145
Hs_RPL5_1	RPL5	ribosomal protein L5	1236	1115	17.72	18.65	724	602	12.02	13.95	1563	-3.33857	0.000421058
Hs_RPL6_1	RPL6	ribosomal protein L6	1133	1164	10.24	6.44	655	617	25.34	11.51	790	-3.40076	0.000336
Hs_RPL7_1	RPL7	ribosomal protein L7	1016	809	0.3	0.87	688	509	0.15	0.79	104	-3.45594	0.000274185
Hs_RPL7A_1	RPL7A	ribosomal protein L7a	949	943	28.77	27.68	631	612	29.16	42.81	3780	-3.16021	0.000788275
Hs_RPL8_1	RPL8	ribosomal protein L8	987	808	13.27	1.49	808	712	20.54	0.98	627	-3.41387	0.000320238
Hs_RPL9_1	RPL9	ribosomal protein L9	899	557	0.33	4.49	462	449	0.22	0.22	215	-3.44701	0.00028341
Hs_RPLP1_1	RPLP1	ribosomal protein, large, P1	1220	1599	0.41	0.25	1200	1065	0.08	0.75	74	-3.45836	0.00027174
Hs_RPLP2_1	RPLP2	ribosomal protein, large, P2	1306	1071	0.15	0.09	670	581	0	0	20	-3.4627	0.000267391
Hs_RPS12_1	RPS12	ribosomal protein S12	1527	1278	10.48	24.33	769	789	24.45	68.82	3495	-3.18314	0.000728438
Hs_RPS14_1	RPS14	ribosomal protein S14	1126	592	11.19	36.82	751	451	53.4	57.87	4682	-3.08765	0.00100875
Hs_RPS23_1	RPS23	ribosomal protein S23	1530	834	31.24	2.52	1315	401	76.73	2.49	5228	-3.04372	0.00116836
Hs_RWDD1_1	RWDD1	RWD domain containing 1	1439	3521	34.89	10.05	1431	2706	78.06	41.28	6739	-2.92216	0.00173806
Hs_SBF1_5	SBF1	SET binding factor 1	1511	1222	33.95	12.77	1619	1807	68.99	39.96	5085	-3.05522	0.00112446
Hs_SCGB2A2_1	SCGB2A2	secretoglobin, family 2A, member 2	2628	1142	38.77	41.42	1637	1149	54.67	63.45	8377	-2.79038	0.00263227
Hs_SEC24B_1	SEC24B	SEC24 related gene family, member B (S. cerevisiae)	2024	592	7.41	29.73	1680	510	38.04	78.82	5931	-2.98716	0.00140789
Hs_SEC61A1_1	SEC61A1	Sec61 alpha 1 subunit (S. cerevisiae)	508	703	0	0	791	771	0.51	0.13	32	-3.46174	0.000268352
Hs_SFPQ_2	SFPQ	splicing factor proline/glutamine-rich (polypyrimidine tract binding protein associated)	1715	699	39.01	2.58	1169	445	76.65	50.11	7015	-2.89996	0.00186607
Hs_SGCB_4	SGCB	sarcoglycan, beta (43kDa dystrophin-associated glycoprotein)	1456	1383	23.08	43.17	1305	1374	62.22	77.07	9012	-2.7393	0.00307852
Hs_SH2D4B_1	SH2D4B	SH2 domain containing 4B	3796	3866	17.1	39.16	3325	3257	50.32	72.24	6415	-2.94823	0.00159801
Hs_SIT_1	SIT1	signaling threshold regulating transmembrane adaptor 1	1010	666	3.37	17.72	1376	686	20.93	79.3	4801	-3.07807	0.00104172
Hs_SKIP_10	SKIP	skeletal muscle and kidney enriched inositol phosphatase	2215	941	45.42	33.26	2974	1207	47.71	62.88	8116	-2.81138	0.00246646
Hs_SKP1A_9	SKP1	S-phase kinase-associated protein 1	3213	1660	36.13	31.08	3446	2741	42.46	39.62	5258	-3.04131	0.00117777
Hs_SLBP_1	SLBP	stem-loop (histone) binding protein	2836	2400	33.36	26.29	1790	2194	64.64	62.94	6383	-2.9508	0.00158476
Hs_SLC25A29_4	SLC25A29	solute carrier family 25, member 29	963	1121	17.96	17.66	433	1356	75.98	71.61	6610	-2.93254	0.00168101
Hs_SLC27A4_1	SLC27A4	solute carrier family 27 (fatty acid transporter), member 4	1259	2464	36.46	27.11	1394	2135	68.87	64.45	7399	-2.86906	0.00205844
Hs_SLC30A1_1	SLC30A1	solute carrier family 30 (zinc transporter), member 1	2934	3687	42.43	32.55	2754	3603	67.5	52.79	8130	-2.81026	0.00247511
Hs_SLC43A1_1	SLC43A1	solute carrier family 43, member 1	2843	799	46.36	1.63	2359	869	73.89	16.57	7112	-2.89215	0.00191306
Hs_SLC4A5_1	SLC4A5	solute carrier family 4, sodium bicarbonate cotransporter, member 5	3491	1494	22.37	12.58	2657	1173	81.26	58.65	6968	-2.90374	0.00184368
Hs_SLIT3_4	SLIT3	slit homolog 3 (Drosophila)	3899	1223	42.22	15.62	3107	1145	71.55	43.23	6909	-2.90848	0.00181593
Hs_SNAI3_1	SNAI3	snail homolog 3 (Drosophila)	2228	3451	25.72	24.54	1793	2334	53.76	76.86	6505	-2.94099	0.00163585
Hs_SPINK6_1	SPINK6	serine peptidase inhibitor, Kazal type 6	4249	1269	36.76	10.32	3682	1187	75.39	13.06	6015	-2.98041	0.00143933
Hs_SRP54_1	SRP54	signal recognition particle 54kDa	2062	2011	0.1	1.69	2097	2165	0.43	2.59	158	-3.4516	0.000278638
Hs_SRPK2_8	SRPK2	SFRS protein kinase 2	1642	1841	18.45	45.52	2345	2166	36.93	55.49	5757	-3.00116	0.00134476
Hs_STAF42_1	TADA1L	transcriptional adaptor 1 (HFI1 homolog, yeast)-like	3128	3630	18.41	34.88	2470	2868	75.91	74.3	8572	-2.7747	0.00276266
Hs_STATIP1_1	ELP2	elongation protein 2 homolog (S. cerevisiae)	2900	2445	29.93	36.81	2613	2154	60.16	77.86	8866	-2.75104	0.00297028
Hs_SURF4_1	SURF4	surfeit 4	3939	813	44.66	23.74	3224	569	77.02	38.31	8675	-2.76641	0.00283386
Hs_TAB3_5	MAP3K7IP3	mitogen-activated protein kinase kinase kinase 7 interacting protein 3	2467	2393	19.21	26.87	3223	3612	76.67	58.86	6378	-2.9512	0.00158269
Hs_TACC3_1	TACC3	transforming, acidic coiled-coil containing protein 3	665	1554	25.56	37.97	1002	1503	61.78	75.25	8049	-2.81677	0.00242545
Hs_TAS2R1_5	TAS2R1	taste receptor, type 2, member 1	2506	3699	24.98	57.96	2800	4405	49.96	58.57	8969	-2.74276	0.00304628
Hs_TBX10_1	TBX10	T-box 10	4136	983	19.68	28.28	3447	720	52.71	74.44	5751	-3.00164	0.00134263
Hs_TDRD3_2	TDRD3	tudor domain containing 3	2348	1893	22.66	14.95	3238	2213	37.68	45.96	2545	-3.25957	0.000557914
Hs_TEK_5	TEK	TEK tyrosine kinase, endothelial (venous malformations, multiple cutaneous and mucosal)	2939	476	30.21	44.54	2317	413	44.76	41.16	6395	-2.94984	0.00158972
Hs_TEX9_1	TEX9	testis expressed 9	3024	4149	26.95	32.1	2530	3745	63.44	65.82	6335	-2.95466	0.00156506
Hs_THEG_1	THEG	Theg homolog (mouse)	1520	1782	19.41	32.32	1542	1483	60.96	81.52	8542	-2.77711	0.00274223
Hs_TIMM22_1	TIMM22	translocase of inner mitochondrial membrane 22 homolog (yeast)	1888	1975	39.51	25.47	1963	2055	71.17	45.89	7093	-2.89368	0.00190377
Hs_TM7SF3_6	TM7SF3	transmembrane 7 superfamily member 3	3418	1858	44.44	19.38	4379	2779	48.09	43.97	5875	-2.99167	0.00138728
Hs_TMEM87B_1	TMEM87B	transmembrane protein 87B	3200	2724	31.38	33.48	4198	3517	66.89	55.44	6651	-2.92924	0.00169896
Hs_TNIP1_1	TNIP1	TNFAIP3 interacting protein 1	1995	2086	23.86	30.15	1679	1642	48.42	73.08	5889	-2.99054	0.00139241
Hs_TOP1P1_1	TOP1P1	topoisomerase (DNA) I pseudogene 1	2061	607	20.67	20.59	2597	905	58.07	45.64	3375	-3.19279	0.00070452
Hs_TRAPPC1_1	TRAPPC1	trafficking protein particle complex 1	2997	1351	27.26	29.61	2557	1352	48.46	62.06	5055	-3.05764	0.00111545
Hs_TRIF_5	TICAM1	toll-like receptor adaptor molecule 1	1501	1390	1.27	34.39	1566	1205	1.92	54.52	3146	-3.21122	0.000660873
Hs_TRPC6_3	TRPC6	transient receptor potential cation channel, subfamily C, member 6	2934	1574	37.7	28.4	2189	1427	76.38	67.27	9123	-2.73037	0.00316317
Hs_TSG101_7	TSG101	tumor susceptibility gene 101	545	1119	24.95	16.98	1098	2070	71.22	34.59	4449	-3.10639	0.000946933
Hs_TUBGCP6_4	TUBGCP6	tubulin, gamma complex associated protein 6	401	405	19.7	19.75	751	598	18.24	65.38	3274	-3.20092	0.000684952
Hs_TXNRD1_1	TXNRD1	thioredoxin reductase 1	1392	2169	2.16	23.79	1304	2351	15.34	80.6	5522	-3.02007	0.00126359
Hs_UGT2B11_1	UGT2B11	UDP glucuronosyltransferase 2 family, polypeptide B11	1817	4090	1.1	27.53	1302	2685	14.13	85.7	8495	-2.78089	0.00271049
Hs_UHRF1_3	UHRF1	ubiquitin-like, containing PHD and RING finger domains, 1	1502	1598	15.38	42.62	1826	1593	74.42	71.81	8761	-2.75949	0.00289457
Hs_WASF1_3	WASF1	WAS protein family, member 1	2985	998	26	18.64	3797	1487	50.04	35.24	3143	-3.21146	0.000660318
Hs_WASPIP_1	WIPF1	WAS/WASL interacting protein family, member 1	2875	738	42.4	30.89	1911	695	31.19	54.53	6486	-2.94251	0.00162779
Hs_WBSCR23_1			3348	1013	36.05	14.71	2443	503	76.26	12.72	6269	-2.95997	0.00153833
Hs_WDR7_1	WDR7	WD repeat domain 7	3620	1607	11.66	21.03	2950	1290	51.83	80.62	6260	-2.9607	0.00153472
Hs_WFDC6_1	WFDC6	WAP four-disulfide core domain 6	1905	3652	15.07	41.37	957	2535	68.13	70.85	7566	-2.85563	0.00214758
Hs_WFS1_3	WFS1	Wolfram syndrome 1 (wolframin)	3075	2557	28.81	13.65	2185	1666	74.19	51.26	5565	-3.01661	0.0012781
Hs_WRN_6	WRN	Werner syndrome	1899	3329	31.49	16.91	1995	3349	81.4	53.06	7922	-2.82699	0.0023494
Hs_XPOT_3	XPOT	exportin, tRNA (nuclear export receptor for tRNAs)	2740	1353	15.99	3.25	2357	1062	66.4	35.12	2701	-3.24702	0.000583109
Hs_ZIC2_1	ZIC2	Zic family member 2 (odd-paired homolog, Drosophila)	2744	1487	29.92	28.51	2232	1541	66.94	73.2	7455	-2.86456	0.00208795
Hs_ZNF277_1	ZNF277	zinc finger protein 277	3588	1472	45.9	26.9	2646	1874	58.39	42.74	7106	-2.89264	0.00191012
Hs_ZNF311_1	ZNF311	zinc finger protein 311	3884	1155	41.63	17.06	2934	1209	82.24	24.9	9134	-2.72948	0.00317167
Hs_ZNF534_1	ZNF534	zinc finger protein 534	1355	1359	37.12	13.32	1223	1048	55.11	10.97	4179	-3.12811	0.000879667
Hs_ZNF582_1	ZNF582	zinc finger protein 582	2098	2605	29.74	9.79	1488	1141	76.14	59.95	6294	-2.95796	0.00154841

## Sheet: GS1 Controls
	CELL COUNT	CELL COUNT	% INFECTION	% INFECTION
siRNA Control	GS1AB CELL COUNT	GS1CD CELL COUNT	GS1AB % INFECTION	GS1CD % INFECTION
anti-ATP6VOC	2602	2348	8.88	10.52
anti-ATP6VOC	2554	2350	9.71	10.64
anti-ATP6VOC	2527	2595	8.98	10.6
anti-ATP6VOC	2352	2656	9.61	10.39
anti-ATP6VOC	2602	2736	6.73	11.11
anti-ATP6VOC	2420	2409	10.95	10.25
anti-ATP6VOC	2681	2780	8.47	9.82
anti-ATP6VOC	2583	2484	9.91	8.45
anti-ATP6VOC	2558	2507	10.32	10.89
anti-ATP6VOC	2579	2436	7.33	9.61
anti-ATP6VOC	2635	2519	11.2	10.16
anti-ATP6VOC	2462	2584	7.76	10.72
anti-ATP6VOC	2851	2511	8.49	5.22
anti-ATP6VOC	2559	2535	10.59	10.41
anti-ATP6VOC	2729	2625	15.28	7.05
anti-ATP6VOC	2464	2270	7.59	10.31
anti-ATP6VOC	2548	2900	7.3	11.93
anti-ATP6VOC	2464	2460	10.23	6.95
anti-ATP6VOC	2717	2498	11.23	6.81
anti-ATP6VOC	2330	2638	9.96	7.13
anti-ATP6VOC	2812	2768	9.17	10.48
anti-ATP6VOC	2528	2471	7.28	9.23
anti-ATP6VOC	2601	2738	8.07	12.05
anti-ATP6VOC	2538	2405	8.16	9.4
anti-ATP6VOC	2696	2670	7.27	10.52
anti-ATP6VOC	2379	2691	6.47	12.49
anti-ATP6VOC	2724	2564	8.48	8.46
anti-ATP6VOC	2522	2730	11.18	8.28
anti-ATP6VOC	2092	2326	3.97	3.83
anti-ATP6VOC	2081	1996	4.81	6.76
anti-ATP6VOC	2424	2190	8.09	6.16
anti-ATP6VOC	2108	2113	7.87	4.97
anti-ATP6VOC	2161	2063	4.95	5.87
anti-ATP6VOC	2364	2100	4.31	4.76
anti-ATP6VOC	2154	2212	7.52	6.33
anti-ATP6VOC	2116	2337	6.85	5.39
anti-ATP6VOC	2337	2516	6.29	5.8
anti-ATP6VOC	2007	2160	6.13	6.53
anti-ATP6VOC	2415	2195	6.87	4.42
anti-ATP6VOC	2160	1939	5.28	4.38
anti-ATP6VOC	2446	2154	6.54	6.59
anti-ATP6VOC	2044	2109	5.97	4.55
anti-ATP6VOC	2574	2141	5.32	5.14
anti-ATP6VOC	2005	1910	4.94	3.46
anti-ATP6VOC	2394	2053	3.8	5.55
anti-ATP6VOC	2222	2112	5.27	7.05
anti-ATP6VOC	2420	2117	3.35	9.54
anti-ATP6VOC	2161	2151	5.28	4
anti-ATP6VOC	2317	2083	4.27	3.22
anti-ATP6VOC	2193	2212	7.34	3.3
anti-ATP6VOC	2352	2234	4	5.42
anti-ATP6VOC	1991	2110	5.98	3.93
anti-ATP6VOC	2465	2197	4.26	4.82
anti-ATP6VOC	2119	2038	3.92	3.34
anti-ATP6VOC	2347	2002	6.48	4.95
anti-ATP6VOC	2307	2194	7.85	6.34
anti-ATP6VOC	2105	2488	5.37	7.92
anti-ATP6VOC	2358	2307	7.93	5.07
anti-ATP6VOC	2333	2493	4.29	8.22
anti-ATP6VOC	2300	2367	5.57	8.62
anti-ATP6VOC	2305	2386	5.73	7.12
anti-ATP6VOC	2493	2170	5.74	5.58
anti-ATP6VOC	2799	2224	7.36	7.46
anti-ATP6VOC	2321	2125	5.26	6.07
anti-ATP6VOC	2598	2087	9.7	4.6
anti-ATP6VOC	2664	1800	4.02	7.06
anti-ATP6VOC	2896	2392	8.25	5.35
anti-ATP6VOC	2552	1923	5.68	7.44
anti-ATP6VOC	2672	1687	5.05	3.14
anti-ATP6VOC	2309	1906	5.37	2.99
anti-ATP6VOC	2686	2286	7.67	8.01
anti-ATP6VOC	2241	1974	4.46	8.16
anti-ATP6VOC	2637	2001	5.23	6.45
anti-ATP6VOC	2400	2200	4.83	7.32
anti-ATP6VOC	2388	2188	5.86	7.13
anti-ATP6VOC	2253	1916	5.15	4.85
anti-ATP6VOC	2750	1730	5.93	6.42
anti-ATP6VOC	2192	1873	3.65	3.68
anti-ATP6VOC	2821	2449	8.01	5.8
anti-ATP6VOC	2326	2379	4.3	5.51
anti-ATP6VOC	2334	2132	8.31	4.78
anti-ATP6VOC	2315	1555	7.3	3.47
anti-ATP6VOC	2705	2265	3.36	3.31
anti-ATP6VOC	2431	2418	6.17	8.48
anti-ATP6VOC	2577	2409	8.38	7.72
anti-ATP6VOC	2402	2571	10.24	9.96
anti-ATP6VOC	2770	2407	10.47	5.94
anti-ATP6VOC	2527	2384	9.66	7.63
anti-ATP6VOC	2253	2312	6.61	6.96
anti-ATP6VOC	2308	2374	6.59	11.67
anti-ATP6VOC	2895	2564	12.88	10.76
anti-ATP6VOC	2202	2297	6.36	6.18
anti-ATP6VOC	2638	2383	7.58	10.2
anti-ATP6VOC	2350	2151	10.68	8.79
anti-ATP6VOC	2593	2515	9.49	6.84
anti-ATP6VOC	2398	2111	9.72	5.59
anti-ATP6VOC	2379	2476	8.41	9.57
anti-ATP6VOC	2554	2158	7.24	4.22
anti-ATP6VOC	2428	2299	10.5	7.57
anti-ATP6VOC	2542	2129	9.17	7.52
anti-ATP6VOC	2352	2264	4.51	7.46
anti-ATP6VOC	2352	2259	7.95	8.72
anti-ATP6VOC	2703	2562	5.4	7.69
anti-ATP6VOC	2446	2288	8.05	7.21
anti-ATP6VOC	2483	2202	6.36	6.09
anti-ATP6VOC	2410	2123	5.81	4.85
anti-ATP6VOC	2551	2247	9.06	7.52
anti-ATP6VOC	2417	1987	5.88	5.99
anti-ATP6VOC	2537	2282	7.02	7.89
anti-ATP6VOC	2207	2285	6.03	7.31
anti-ATP6VOC	2474	2235	5.13	7.2
anti-ATP6VOC	2426	2089	6.55	5.41
anti-ATP6VOC	2386	2376	6.37	10.86
anti-ATP6VOC	2510	2042	8.57	8.37
anti-ATP6VOC	2599	2446	8.46	7.15
anti-ATP6VOC	2312	1998	8.91	6.76
anti-ATP6VOC	2657	2488	8.88	9.28
anti-ATP6VOC	2206	2116	8.07	6.95
anti-ATP6VOC	2671	2283	7.71	6.53
anti-ATP6VOC	2434	2155	4.77	6.68
anti-ATP6VOC	2358	2122	10.86	6.41
anti-ATP6VOC	2228	2118	7.9	6.19
anti-ATP6VOC	2495	2256	5.29	8.07
anti-ATP6VOC	2383	2234	5.75	6.22
anti-ATP6VOC	2528	1993	4.83	7.58
anti-ATP6VOC	2287	2110	8.66	7.06
anti-ATP6VOC	2635	2276	9.03	7.56
anti-ATP6VOC	2465	2263	7.14	3.58
anti-ATP6VOC	2306	2257	5.55	7.53
anti-ATP6VOC	2371	2269	6.54	6.43
anti-ATP6VOC	2536	2039	8.24	6.42
anti-ATP6VOC	2427	2306	6.1	5.98
anti-ATP6VOC	2526	2053	8.35	5.41
anti-ATP6VOC	2596	2192	5.08	4.74
anti-ATP6VOC	2632	2205	6.53	4.81
anti-ATP6VOC	2309	1819	7.28	4.78
anti-ATP6VOC	2513	2458	8.08	8.58
anti-ATP6VOC	2199	2059	3.46	4.37
anti-ATP6VOC	2560	2204	4.38	6.58
anti-ATP6VOC	2307	2130	3.94	5.16
anti-ATP6VOC	2890	2679	14.12	9.85
anti-ATP6VOC	2424	2639	6.93	7.88
anti-ATP6VOC	2796	2912	10.01	10.2
anti-ATP6VOC	2422	2648	7.8	5.21
anti-ATP6VOC	3033	2680	8.44	6.04
anti-ATP6VOC	2761	2422	8.58	5.78
anti-ATP6VOC	2656	2638	9	7.13
anti-ATP6VOC	2749	2735	7.89	6.84
anti-ATP6VOC	2710	2689	6.83	7.03
anti-ATP6VOC	2590	2446	8.73	6.58
anti-ATP6VOC	2936	2569	10.15	5.53
anti-ATP6VOC	2702	2555	9.25	6.69
anti-ATP6VOC	2549	2582	9.1	6.66
anti-ATP6VOC	2755	2646	8.53	6.88
anti-ATP6VOC	2855	2624	9.84	5.45
anti-ATP6VOC	2716	2740	8.06	9.2
anti-ATP6VOC	2705	2566	8.5	7.25
anti-ATP6VOC	2718	2445	7.03	5.11
anti-ATP6VOC	2527	2564	5.98	6.24
anti-ATP6VOC	2771	2418	7.36	5.46
anti-ATP6VOC	2659	2593	5.72	6.56
anti-ATP6VOC	2560	2356	8.16	6.15
anti-ATP6VOC	2959	2514	5.2	5.81
anti-ATP6VOC	2862	2843	8.28	9.18
anti-ATP6VOC	2657	2628	6.51	9.97
anti-ATP6VOC	2586	2293	4.8	4.06
anti-ATP6VOC	2879	2235	8.82	4.03
anti-ATP6VOC	2657	2465	5.91	4.79
anti-ATP6VOC	2653	2521	9.42	6.27
anti-ATP6VOC	2650	2409	7.77	5.15
anti-ATP6VOC	2741	2768	9.38	6.18
anti-ATP6VOC	2448	2779	7.27	6.94
anti-ATP6VOC	2837	2490	6.1	6.39
anti-ATP6VOC	2487	2443	6.03	5.94
anti-ATP6VOC	2855	2505	6.06	6.87
anti-ATP6VOC	2580	2757	8.02	8.02
anti-ATP6VOC	3088	2603	6.22	7.18
anti-ATP6VOC	2657	2514	7.41	3.5
anti-ATP6VOC	2922	2634	6.78	5.13
anti-ATP6VOC	2734	2566	7.57	4.52
anti-ATP6VOC	2780	2592	5.97	8.18
anti-ATP6VOC	2631	2500	5.51	4.92
anti-ATP6VOC	2708	2951	4.84	5.93
anti-ATP6VOC	2767	2634	7.48	5.01
anti-ATP6VOC	2610	2592	5.25	6.37
anti-ATP6VOC	2648	2438	8.5	5.13
anti-ATP6VOC	2888	2885	7.13	4.23
anti-ATP6VOC	2875	2510	5.22	7.05
anti-ATP6VOC	2792	2601	3.62	2.77
anti-ATP6VOC	2843	2468	5.87	4.38
anti-ATP6VOC	2946	2505	5.91	4.03
anti-ATP6VOC	2394	2611	4.68	5.4
anti-ATP6VOC	2818	2480	5.15	4.48
anti-ATP6VOC	2414	2603	6.09	4.26
anti-ATP6VOC	2655	2681	6.14	6.34
anti-ATP6VOC	2546	2559	5.81	3.95
anti-ATP6VOC	2592	2893	8.64	6.95
anti-ATP6VOC	2587	2742	4.75	5.14
anti-ATP6VOC	2706	3055	7.39	7.99
anti-ATP6VOC	2914	2745	9.95	6.16
anti-ATP6VOC	2555	3000	7.44	7.1
anti-ATP6VOC	2481	2740	4.64	7.45
anti-ATP6VOC	2629	3107	7.91	6.66
anti-ATP6VOC	3038	2687	7.7	7.07
anti-ATP6VOC	2757	2556	9.07	7.04
anti-ATP6VOC	2706	2694	5.8	5.46
anti-ATP6VOC	3224	2871	8.68	6.72
anti-ATP6VOC	3013	2546	8.86	6.87
anti-ATP6VOC	2805	2718	4.46	7.51
anti-ATP6VOC	2726	2682	5.76	8.02
anti-ATP6VOC	2776	2477	6.23	4.2
anti-ATP6VOC	3088	2653	8.71	6.07
anti-ATP6VOC	2775	2609	4.79	6.32
anti-ATP6VOC	2688	2785	5.99	6.43
anti-ATP6VOC	2816	2555	6.75	4.74
anti-ATP6VOC	2772	2687	5.63	5.17
anti-ATP6VOC	2840	2599	6.34	5.58
anti-ATP6VOC	2729	2574	5.97	3.5
anti-ATP6VOC	2907	2480	4.68	6.17
anti-ATP6VOC	2863	2806	6.85	4.45
anti-ATP6VOC	3106	2306	6.89	2.3
anti-ATP6VOC	2732	2524	7.03	3.65
anti-ATP6VOC	3021	2697	8.74	4.67
anti-ATP6VOC	2616	2396	3.67	3.51
anti-ATP6VOC	3524	3280	23.27	11.59
anti-ATP6VOC	3180	2961	9.5	12.19
anti-ATP6VOC	3452	3400	17.58	14.65
anti-ATP6VOC	3443	3168	16.38	12.25
anti-ATP6VOC	3425	3448	9.55	11.22
anti-ATP6VOC	3222	2973	10.37	11.3
anti-ATP6VOC	3516	3460	15.05	15.09
anti-ATP6VOC	3450	2963	10.64	11.1
anti-ATP6VOC	3241	3471	8.86	10.89
anti-ATP6VOC	3258	3345	11.94	13.9
anti-ATP6VOC	3378	3517	11.78	12.77
anti-ATP6VOC	3267	3237	9.79	10.57
anti-ATP6VOC	3298	3346	11.52	8.76
anti-ATP6VOC	3304	2897	13.95	10.11
anti-ATP6VOC	3485	3450	15.12	14.29
anti-ATP6VOC	3419	3205	15.97	9.92
anti-ATP6VOC	3432	3061	16.84	10.91
anti-ATP6VOC	3255	2937	13.61	10.35
anti-ATP6VOC	3518	3262	13.73	9.63
anti-ATP6VOC	2987	2911	8.91	6.94
anti-ATP6VOC	3452	3118	10.78	12.8
anti-ATP6VOC	3208	3136	12.03	8
anti-ATP6VOC	3322	3223	10.72	10.36
anti-ATP6VOC	3152	3365	11.55	7.46
anti-ATP6VOC	3128	3474	10.07	7.37
anti-ATP6VOC	3135	3304	11.99	8.29
anti-ATP6VOC	2994	3683	9.82	9.56
anti-ATP6VOC	3196	3516	11.2	11.55
anti-ATP6VOC	2148	1962	6.7	8.05
anti-ATP6VOC	2025	1820	7.9	3.85
anti-ATP6VOC	2181	1970	6.14	10.25
anti-ATP6VOC	2256	1828	7.05	6.84
anti-ATP6VOC	2153	1865	9.52	5.31
anti-ATP6VOC	2156	1943	7.75	6.85
anti-ATP6VOC	2281	2324	8.51	7.14
anti-ATP6VOC	2288	1632	7.6	5.21
anti-ATP6VOC	2294	2069	7.59	6.77
anti-ATP6VOC	2304	1882	12.85	6.11
anti-ATP6VOC	2401	2161	8.54	6.06
anti-ATP6VOC	2467	1870	8.88	3.16
anti-ATP6VOC	2073	1995	9.21	4.51
anti-ATP6VOC	1942	1337	3.96	2.99
anti-ATP6VOC	2221	1976	6.17	9.11
anti-ATP6VOC	1896	1666	5.43	5.04
anti-ATP6VOC	2413	2047	8.58	7.87
anti-ATP6VOC	2029	1826	7.59	6.35
anti-ATP6VOC	2529	1835	10.6	6.43
anti-ATP6VOC	2098	1459	10.63	2.74
anti-ATP6VOC	2244	1948	10.07	5.03
anti-ATP6VOC	1860	1820	9.25	6.43
anti-ATP6VOC	2202	1550	8.63	4.13
anti-ATP6VOC	2253	1832	9.01	5.29
anti-ATP6VOC	2442	1956	8.31	6.95
anti-ATP6VOC	2093	1616	7.45	7.92
anti-ATP6VOC	2267	1545	6.04	4.08
anti-ATP6VOC	2063	1942	7.37	6.28
anti-ATP6VOC	2416	2350	10.84	9.7
anti-ATP6VOC	2225	2086	10.29	7.14
anti-ATP6VOC	2502	2405	13.39	12.64
anti-ATP6VOC	2376	2572	12.54	13.18
anti-ATP6VOC	2572	2363	12.36	8
anti-ATP6VOC	2574	2285	12.39	12.21
anti-ATP6VOC	2846	2448	9.28	11.15
anti-ATP6VOC	2586	2315	11.45	10.89
anti-ATP6VOC	2653	2334	17	7.16
anti-ATP6VOC	2257	1945	8.33	7.66
anti-ATP6VOC	2626	2389	13.06	6.49
anti-ATP6VOC	2348	2336	9.54	11.77
anti-ATP6VOC	2366	2179	11.07	7.89
anti-ATP6VOC	2246	1929	9.8	8.19
anti-ATP6VOC	2419	2511	10.38	9.32
anti-ATP6VOC	2461	2199	8.66	7.28	7.53617	2.66912
anti-GFP	2538	2617	84.75	95.64
anti-GFP	2740	2731	78.28	92.2
anti-GFP	2847	2563	77.24	92.74
anti-GFP	2782	2603	60.93	84.52
anti-GFP	2978	2638	84.79	87.79
anti-GFP	2550	2542	75.76	92.92
anti-GFP	2809	2742	87.43	90.88
anti-GFP	2875	2608	75.23	88.23
anti-GFP	2689	2957	92.12	73.76
anti-GFP	2599	2709	85.76	81.32
anti-GFP	2707	2784	87.44	55.21
anti-GFP	2647	2568	83.3	40.58
anti-GFP	2993	2586	85.6	92.81
anti-GFP	2549	2908	90.78	91.37
anti-GFP	2694	2592	90.53	87.89
anti-GFP	2455	2577	81.79	69.58
anti-GFP	2687	2767	90.06	89.01
anti-GFP	2845	2576	88.86	81.13
anti-GFP	2746	2714	89.51	88.21
anti-GFP	2766	2620	84.56	72.21
anti-GFP	2499	2662	92.24	87.98
anti-GFP	2640	2594	88.11	81.15
anti-GFP	2843	2676	83.68	82.21
anti-GFP	2705	2975	84.92	50.45
anti-GFP	2721	2995	88.39	92.19
anti-GFP	2765	2740	79.42	62.19
anti-GFP	2709	2450	90.7	92.98
anti-GFP	2933	2642	76.44	67.34
anti-GFP	2489	2133	89.07	77.82
anti-GFP	2646	2433	87.49	89.81
anti-GFP	2399	2793	77.95	72.43
anti-GFP	2525	2303	72.99	81.72
anti-GFP	2596	2388	73.07	85.26
anti-GFP	2325	2565	76.04	90.76
anti-GFP	2325	2426	86.19	85.33
anti-GFP	2536	2432	69.99	82.28
anti-GFP	2316	2133	81.69	91.98
anti-GFP	2338	2679	87.17	88.47
anti-GFP	2200	2739	87	86.02
anti-GFP	2493	2069	67.07	65.64
anti-GFP	2464	2421	85.47	86.45
anti-GFP	2255	2450	85.59	75.8
anti-GFP	2524	2546	75.91	85.9
anti-GFP	2365	2208	68.75	56.88
anti-GFP	2213	2411	93.36	88.01
anti-GFP	2432	2287	83.31	82.55
anti-GFP	2449	2541	92.81	87.76
anti-GFP	2230	2253	74.62	49.05
anti-GFP	2448	2417	93.71	95.16
anti-GFP	2435	2295	81.81	83.05
anti-GFP	2314	2494	87.29	92.26
anti-GFP	2454	2183	44.58	77.42
anti-GFP	2378	2135	84.95	87.96
anti-GFP	2023	1985	91.55	93.65
anti-GFP	2280	2336	82.19	83.3
anti-GFP	2346	2144	68.54	64.65
anti-GFP	2883	2433	90.08	90.3
anti-GFP	2450	2543	76.65	78.84
anti-GFP	2680	2481	67.35	86.7
anti-GFP	2562	2411	82.71	64.41
anti-GFP	2590	2429	86.6	89.21
anti-GFP	2583	2721	76.27	84.6
anti-GFP	2639	2715	63.66	85.01
anti-GFP	2629	2158	81.44	73.86
anti-GFP	2756	2412	76.52	91.25
anti-GFP	2484	2275	83.53	90.77
anti-GFP	2783	2356	90.55	86.21
anti-GFP	2396	2595	73.08	71.45
anti-GFP	2555	2530	87.08	94.15
anti-GFP	2676	2295	86.43	82.53
anti-GFP	2630	2238	90.53	89.59
anti-GFP	2568	1991	68.93	81.52
anti-GFP	2575	2377	86.6	94.91
anti-GFP	2554	2278	83.4	86.79
anti-GFP	2463	2545	77.91	67.94
anti-GFP	2501	2236	58.94	67.62
anti-GFP	2801	2286	83.54	88.36
anti-GFP	2453	2131	91.77	88.5
anti-GFP	2355	2389	89.43	83.84
anti-GFP	2610	2403	58.43	60.05
anti-GFP	2668	2476	91.6	93.98
anti-GFP	2495	1942	83.81	81.87
anti-GFP	2801	2244	81.76	94.21
anti-GFP	2396	2540	62.02	72.01
anti-GFP	2519	2669	85.31	85.91
anti-GFP	2182	2878	81.26	79.19
anti-GFP	2518	1390	75.46	77.41
anti-GFP	2714	2516	70.45	74.96
anti-GFP	2588	2869	86.75	96.03
anti-GFP	2428	2456	91.35	88.44
anti-GFP	2605	2245	81.15	94.52
anti-GFP	2605	2553	90.56	91.74
anti-GFP	2737	2645	76	86.35
anti-GFP	2826	2419	84.36	86.44
anti-GFP	1849	2657	95.78	85.85
anti-GFP	2545	2658	76.46	87.81
anti-GFP	2494	2364	83.84	82.36
anti-GFP	2873	2594	83.68	88.67
anti-GFP	2609	2114	75.24	90.59
anti-GFP	2623	2568	77.28	93.81
anti-GFP	2639	2380	75.9	77.44
anti-GFP	2696	2538	83.31	95.74
anti-GFP	2501	2413	85.89	81.97
anti-GFP	2588	2446	79.79	91.95
anti-GFP	2732	2437	59.7	80.59
anti-GFP	2708	2277	88.52	96.4
anti-GFP	2712	2006	87.46	86.59
anti-GFP	2624	2269	85.37	90.48
anti-GFP	2650	2015	75.81	86.65
anti-GFP	2528	2533	95.02	90.33
anti-GFP	2449	2299	85.55	95.08
anti-GFP	2705	2501	72.64	80.65
anti-GFP	2322	2203	86.69	75.71
anti-GFP	2592	2306	81.56	91.11
anti-GFP	2516	2470	82.03	92.43
anti-GFP	2899	2428	67.23	88.55
anti-GFP	2562	2717	77.71	79.9
anti-GFP	2701	2313	76.68	90.06
anti-GFP	2474	2379	85.21	88.48
anti-GFP	2485	2322	90.87	79.8
anti-GFP	2555	2456	53.11	81.27
anti-GFP	2448	2417	76.84	82.54
anti-GFP	1774	2431	31.34	93.75
anti-GFP	2211	2415	56.35	85.13
anti-GFP	2673	2469	69.7	75.98
anti-GFP	2452	2089	86.62	88.94
anti-GFP	1647	2157	80.33	89.06
anti-GFP	2333	2383	65.54	84.89
anti-GFP	2492	2344	82.54	81.19
anti-GFP	2383	2462	85.1	87.45
anti-GFP	2504	2367	81.47	89.95
anti-GFP	2291	2184	86.38	81.82
anti-GFP	2375	2157	78.99	51.14
anti-GFP	2692	2173	85.4	93.42
anti-GFP	2662	2236	79.94	95.3
anti-GFP	2827	2281	74.25	94.26
anti-GFP	2204	2223	53.31	77.28
anti-GFP	2944	2731	76.39	85.17
anti-GFP	2576	2681	91.46	87.91
anti-GFP	3581	2928	95.03	89.92
anti-GFP	2795	2495	68.77	85.61
anti-GFP	2858	2835	80.51	83.84
anti-GFP	3162	3013	66.51	75.07
anti-GFP	2942	3202	84.36	80.95
anti-GFP	2767	2680	53.38	84.48
anti-GFP	2985	3157	84.72	79.16
anti-GFP	2762	2886	70.31	84.51
anti-GFP	3013	3068	73.12	84.39
anti-GFP	3424	3079	65.45	73.27
anti-GFP	2848	2997	76.69	79.91
anti-GFP	2713	2815	74.12	77.34
anti-GFP	3120	2709	67.85	86.56
anti-GFP	2990	2484	68.29	86.11
anti-GFP	2840	2728	78.91	86.11
anti-GFP	2189	2867	73.46	82.73
anti-GFP	2944	2688	82.44	75.86
anti-GFP	3007	2555	69.27	63.72
anti-GFP	2727	2596	73.56	87.13
anti-GFP	2555	2692	76.83	76.08
anti-GFP	2963	2809	69.63	83.16
anti-GFP	2751	2532	75.75	79.82
anti-GFP	2772	2906	75.25	71.2
anti-GFP	3179	2793	53.66	75.76
anti-GFP	3015	2648	74.96	70.39
anti-GFP	2601	2848	68.13	58.53
anti-GFP	3125	3030	59.26	65.71
anti-GFP	2759	2927	65.57	84.42
anti-GFP	2846	3179	70.03	79.58
anti-GFP	2842	2935	67.63	68.65
anti-GFP	2721	2910	65.45	77.8
anti-GFP	2646	3002	62.4	60.23
anti-GFP	2941	2968	67.09	61.52
anti-GFP	2846	2986	75.44	68.49
anti-GFP	3065	3034	53.25	72.41
anti-GFP	2769	2867	67.75	69.97
anti-GFP	2481	2963	67.19	71.31
anti-GFP	3007	2945	66.54	71.75
anti-GFP	3088	3172	59.65	79.76
anti-GFP	2517	2772	70.84	80.05
anti-GFP	2660	2860	57.03	79.76
anti-GFP	2828	2781	63.19	75.62
anti-GFP	2963	3017	63.04	77.76
anti-GFP	3174	2802	60.3	83.73
anti-GFP	3132	2665	63.95	81.01
anti-GFP	2725	2580	58.94	65.7
anti-GFP	3030	2969	71.82	73.69
anti-GFP	2390	3006	84.18	69.33
anti-GFP	3016	2872	68.3	79.28
anti-GFP	2904	1185	56.65	19.58
anti-GFP	2869	2238	76.75	92.49
anti-GFP	2742	2143	64.41	84.51
anti-GFP	2899	2145	72.99	91.47
anti-GFP	2997	2009	48.85	84.02
anti-GFP	3004	2832	80.13	88.21
anti-GFP	2923	2760	84.37	78.33
anti-GFP	3009	2781	78.36	72.92
anti-GFP	2115	2534	50.26	80.98
anti-GFP	3059	2796	76.99	77.54
anti-GFP	2874	2708	84.34	86.08
anti-GFP	3020	2997	57.75	80.25
anti-GFP	3246	2823	79.76	86.93
anti-GFP	2826	2893	85.03	85.34
anti-GFP	3098	2674	72.6	81.15
anti-GFP	2911	2747	76.64	72.48
anti-GFP	2767	2647	76.87	66.72
anti-GFP	2748	2857	84.75	84.25
anti-GFP	3015	2714	67.99	80.18
anti-GFP	3030	2879	67.76	78.5
anti-GFP	2928	2654	74.62	69.82
anti-GFP	1754	2689	94.18	85.79
anti-GFP	2758	2741	77.81	79.86
anti-GFP	2990	2637	74.68	73.99
anti-GFP	2893	2329	68.27	59.17
anti-GFP	2913	2867	84.93	85.28
anti-GFP	2971	2729	77.21	73.62
anti-GFP	3101	2789	76.81	73.04
anti-GFP	2758	2734	61.39	72.53
anti-GFP	2802	2788	79.05	70.91
anti-GFP	2755	2917	82.11	75.73
anti-GFP	2625	2894	76.76	64.44
anti-GFP	2623	2517	82.23	66.39
anti-GFP	3112	2968	69.06	77.46
anti-GFP	3030	2921	74.03	73.09
anti-GFP	2939	2826	77.85	74.88
anti-GFP	3134	2907	70.13	78.33
anti-GFP	2995	3002	74.26	60.63
anti-GFP	3130	3082	65.05	74.98
anti-GFP	3055	2853	67.73	70.31
anti-GFP	3113	2826	72.98	70.7
anti-GFP	3117	2909	68.05	65.21
anti-GFP	3001	2963	73.01	79.85
anti-GFP	2974	2928	70.28	63.08
anti-GFP	2990	2713	63.44	74.64
anti-GFP	3159	2808	55.94	75.89
anti-GFP	2674	2758	71.58	77.59
anti-GFP	3025	2615	60.53	63.06
anti-GFP	3052	2560	73.13	83.24
anti-GFP	3176	2583	66.4	55.48
anti-GFP	2974	2823	69.91	60.54
anti-GFP	2972	2679	69.21	70.1
anti-GFP	2949	2827	63.04	56.07
anti-GFP	2967	2918	64.41	74.98
anti-GFP	2911	3029	74.51	46.38
anti-GFP	3248	2996	66.66	37.95
anti-GFP	2943	3233	68.33	50.76
anti-GFP	2928	3015	57.68	51.44
anti-GFP	2245	2136	84.14	91.62
anti-GFP	2351	1938	79.71	75.85
anti-GFP	2305	1982	70.59	84.86
anti-GFP	2073	2261	53.01	71.12
anti-GFP	2281	2353	87.72	87.85
anti-GFP	2353	2092	69.87	77.77
anti-GFP	2368	2242	80.07	92.86
anti-GFP	2032	1928	44.05	62.97
anti-GFP	2372	2255	88.49	91.88
anti-GFP	2155	2047	95.03	89.4
anti-GFP	2414	2218	79.29	87.02
anti-GFP	1768	2412	73.59	74.92
anti-GFP	2145	2344	89.28	91.04
anti-GFP	2287	2394	64.28	82.83
anti-GFP	2295	2237	73.99	87.71
anti-GFP	1776	1911	50.62	89.48
anti-GFP	2168	2269	82.66	87.31
anti-GFP	2546	1967	85.11	85.87
anti-GFP	2282	2059	83.87	85.14
anti-GFP	1909	1735	69.15	73.89
anti-GFP	2180	2064	87.57	92.78
anti-GFP	2155	2059	79.35	83.78
anti-GFP	2337	1781	82.88	78.44
anti-GFP	1961	1964	69.81	79.63
anti-GFP	2338	2390	81.31	72.22
anti-GFP	2180	2404	83.3	87.52
anti-GFP	2526	1752	92.08	80.71
anti-GFP	1390	1597	47.63	68.07
anti-GFP	2298	2460	93.34	90.69
anti-GFP	2278	2325	89.9	89.68
anti-GFP	2317	2340	81.44	90.81
anti-GFP	2248	2451	84.74	83.31
anti-GFP	2600	2411	90.27	87.39
anti-GFP	2362	1977	92.93	92.62
anti-GFP	2285	2436	87.26	91.17
anti-GFP	2431	1915	89.72	82.87
anti-GFP	2408	2389	96.3	93.93
anti-GFP	2405	2357	91.39	88.76
anti-GFP	2696	2343	93.47	90.06
anti-GFP	2287	2193	88.41	72.64
anti-GFP	2510	2176	88.88	97.29
anti-GFP	2425	1918	89.11	89.99
anti-GFP	2567	2651	87.22	82.31	78.565	11.4312
No Virus	4655	4783	0.58	0
No Virus	4892	5093	0.02	0
No Virus	4622	4323	0.04	0
No Virus	4841	4496	0.02	0
No Virus	5116	4581	0	0
No Virus	4796	4718	0	0
No Virus	4748	4832	0.02	0.08
No Virus	4674	5141	0.02	0
No Virus	4745	4856	0.04	0
No Virus	4666	5340	0.02	0
No Virus	4559	4224	0.02	0.76
No Virus	4246	4923	0.35	0.2
No Virus	4421	4369	0.05	0
No Virus	4356	4504	0	0
No Virus	4339	4040	0.02	0.1
No Virus	4786	4680	0	0
No Virus	4436	5214	0.05	0.1
No Virus	4973	4279	0.12	0.02
No Virus	4412	4950	0	0.32
No Virus	4603	4369	0.02	0
No Virus	4418	4600	0.02	0
No Virus	4668	4732	0	0.15
No Virus	4539	4204	0	0
No Virus	4584	5072	0.02	0
No Virus	4497	4723	0	0.02
No Virus	4647	4474	0.04	1.86
No Virus	4148	4647	0.05	0
No Virus	4648	5034	0	0
No Virus	4285	4236	0.02	0
No Virus	3954	3787	0.38	0.05
No Virus	3367	3855	4.66	0
No Virus	3745	4772	0	0.04
No Virus	3992	4077	0.08	0.07
No Virus	4362	4464	0.18	0
No Virus	3990	4008	0.23	0.02
No Virus	3873	4222	0	0
No Virus	3896	3904	0.05	0
No Virus	3722	4230	0.03	0
No Virus	3940	4085	0	0.05
No Virus	3985	4239	0	0
No Virus	4114	3763	0	0
No Virus	4113	3613	0.12	0.03
No Virus	4027	4162	0.02	0
No Virus	3977	4004	0.03	0
No Virus	3900	3851	0.05	0
No Virus	3772	3836	0.08	0.05
No Virus	3797	3729	0	0
No Virus	4374	3737	0.11	0.05
No Virus	4486	4355	0	2.2
No Virus	4158	4065	0.1	10.18
No Virus	4286	3818	0.05	2.28
No Virus	4239	4357	0	35.07
No Virus	3851	4202	0	0
No Virus	4091	3889	0	0
No Virus	3814	3755	0.89	0.03
No Virus	4239	3943	0	0.23
No Virus	4223	3971	0.05	0
No Virus	4392	4381	0	0.02
No Virus	3921	4110	0.03	0
No Virus	4567	4095	0	0
No Virus	4304	3896	0	0
No Virus	4474	4423	0.09	0.05
No Virus	3851	3961	0.03	0.13
No Virus	3931	4047	0	0
No Virus	3933	3400	0	0
No Virus	4424	4102	0	0.17
No Virus	4521	3718	0.09	0
No Virus	3798	4318	0	0.02
No Virus	4225	3639	0	0
No Virus	4484	4011	0	0
No Virus	4307	3806	0	0
No Virus	4290	4010	0	0
No Virus	3807	3436	0.03	0
No Virus	4233	2598	0.02	0
No Virus	3190	3342	0.03	0.06
No Virus	3865	2367	0	0
No Virus	4174	3698	0.07	0.14
No Virus	4176	3710	0	0.03
No Virus	4275	3778	0	0
No Virus	4103	3497	0	0
No Virus	4582	3495	0.02	0.09
No Virus	4348	3734	0.07	0.05
No Virus	4140	3730	0.02	0
No Virus	4557	3830	0	0
No Virus	4455	4504	0.02	0
No Virus	4888	4607	0	0.07
No Virus	4271	4095	0.02	0
No Virus	4622	4455	0	0
No Virus	3977	4462	0	0.02
No Virus	4545	3901	0.07	0
No Virus	4232	3992	0	0.03
No Virus	4649	3889	0.92	0.08
No Virus	4504	4044	0	0
No Virus	4643	4325	0	0.02
No Virus	4071	3733	0.02	0.03
No Virus	4541	3959	0	0
No Virus	4600	3974	0.02	0
No Virus	4525	4237	0	0.05
No Virus	4638	3582	0.02	0
No Virus	4647	4314	0.04	0.02
No Virus	4574	4287	0	0
No Virus	736	4174	1.63	0
No Virus	4231	3920	0.05	0
No Virus	4395	4594	0.05	0.13
No Virus	4749	4252	0	0
No Virus	4508	4485	0	0
No Virus	4454	4259	0.02	0.07
No Virus	4283	4233	0	0.07
No Virus	4214	3896	0.02	0
No Virus	4649	4405	0	0.05
No Virus	4213	3948	0	0
No Virus	3746	4342	0	0.18
No Virus	4813	4597	0	0
No Virus	4915	4717	0.06	0
No Virus	4850	4231	0	0
No Virus	4639	4221	0.02	0.02
No Virus	4309	4373	0	0.11
No Virus	4526	4643	0.02	0
No Virus	4309	4254	0.05	0
No Virus	4306	4534	0	0
No Virus	3866	4615	0	0
No Virus	4430	4195	0	0
No Virus	4627	3660	0.09	0.08
No Virus	3825	3946	0.03	0
No Virus	4373	3926	0	0
No Virus	4235	4418	0	0
No Virus	5098	4325	0.02	0.16
No Virus	844	4579	0	0.11
No Virus	4592	2345	0	0
No Virus	4774	3638	0	0.11
No Virus	4427	4110	0.25	0
No Virus	4365	4017	0	0
No Virus	4403	4191	0.02	0
No Virus	4373	4201	0	0.05
No Virus	4497	4129	0	0
No Virus	4321	4391	0	0.02
No Virus	4167	4453	0	0
No Virus	4590	4120	0	0.24
No Virus	4544	4471	0.29	0.13
No Virus	4559	4721	0	0
No Virus	4224	4879	0	0
No Virus	5033	4888	0	0
No Virus	5060	4721	0.89	0.02
No Virus	4721	4507	0.02	0
No Virus	4767	2531	0.08	0
No Virus	4935	4912	0	0
No Virus	4870	4818	0	0.04
No Virus	2435	4716	0	0
No Virus	4989	4639	0	1.1
No Virus	4674	4863	0	0
No Virus	4773	4982	0.13	0.06
No Virus	4650	4993	0.02	0
No Virus	4941	4788	0.22	0
No Virus	4985	5087	0	0.02
No Virus	4853	5021	0.06	0
No Virus	4968	4980	0.1	0.18
No Virus	4742	4570	0	0
No Virus	4782	4766	0.04	0.08
No Virus	4680	4412	0.15	0
No Virus	5098	4485	0	0
No Virus	4641	4411	0.19	0.05
No Virus	4928	4597	0.02	0.07
No Virus	4901	4701	0	0
No Virus	4771	4888	0.04	0.74
No Virus	4781	4517	0.15	0.18
No Virus	4799	4630	0.02	21.43
No Virus	5059	4672	0	4.47
No Virus	4680	5258	0	8.98
No Virus	4396	4402	1.09	0.09
No Virus	4887	4278	0.14	0.21
No Virus	3604	4553	0	6.11
No Virus	3615	4397	0.06	0.07
No Virus	4175	4819	0	0.02
No Virus	4549	4540	0	0
No Virus	4778	4179	0	0
No Virus	4386	4238	41.91	0.12
No Virus	4329	4645	0	0
No Virus	4206	3926	0	0
No Virus	4567	5329	0	0
No Virus	4380	5001	0.02	0.1
No Virus	4629	4871	0.04	0
No Virus	4650	4863	0	0.02
No Virus	4505	3931	0.18	0
No Virus	4385	4827	0	0
No Virus	4289	4764	0	0
No Virus	3645	4968	0	0
No Virus	4632	4810	0	0.02
No Virus	4519	4567	0	0
No Virus	4613	4828	0.02	0
No Virus	4723	4729	0	0
No Virus	4786	2246	0	0
No Virus	4335	4603	0	0
No Virus	4797	4849	0	0
No Virus	4998	4518	0.02	0
No Virus	4615	4631	0.02	0.02
No Virus	4857	4031	0.04	0.1
No Virus	4559	4880	0.02	0
No Virus	4976	5034	0	0
No Virus	4286	4936	0	0.08
No Virus	4808	5032	0	0.04
No Virus	4490	4814	0	0.12
No Virus	3585	4610	0	0.02
No Virus	4227	4785	0	0
No Virus	4476	4432	0.02	0
No Virus	4622	4849	0	0
No Virus	4748	4817	0	0.5
No Virus	4665	4446	0	0.02
No Virus	4673	4513	0.02	0
No Virus	4156	3658	0.05	0
No Virus	4770	4547	0.04	0.02
No Virus	4634	4226	0.06	0
No Virus	4725	4526	0	0.02
No Virus	4585	4084	0	0.05
No Virus	4726	4534	0	0.02
No Virus	4668	4367	0	0.02
No Virus	4851	4448	0	0.02
No Virus	4485	4257	0	0.02
No Virus	4946	4582	0	0
No Virus	4917	4669	0	0
No Virus	4736	4478	0	0.02
No Virus	4308	4725	0	0
No Virus	4916	4587	0.14	0
No Virus	4780	4236	0	0
No Virus	4946	4152	0	0
No Virus	4889	4937	0	0
No Virus	5405	5282	0.02	0
No Virus	5198	4584	0.1	0
No Virus	5513	4741	14.22	0.04
No Virus	5081	5312	0	0.09
No Virus	4836	5161	0	0.02
No Virus	4883	4362	0	0
No Virus	4925	4940	0.26	0
No Virus	5340	5240	0.02	0.08
No Virus	5151	4847	0.12	0.02
No Virus	4689	4953	0	0.02
No Virus	4900	5023	0	0
No Virus	5046	5076	0	0.02
No Virus	5007	5084	0	0.06
No Virus	5073	5026	0.04	0.12
No Virus	5221	5070	0.15	0
No Virus	5150	4752	0	0
No Virus	5203	4908	0	0
No Virus	4855	4487	0	0
No Virus	5189	4770	0	0
No Virus	4950	5057	0	0
No Virus	3782	4718	0.11	0
No Virus	4986	4738	0.02	0
No Virus	4796	4861	0	0
No Virus	4940	4647	99.57	0
No Virus	4979	5267	0.06	0
No Virus	4596	5193	0	0
No Virus	4975	5153	0.04	0.04
No Virus	3839	3597	0	0
No Virus	4549	3984	0	0
No Virus	3747	3859	0	0
No Virus	4321	3992	1.34	0
No Virus	3908	3647	0	0
No Virus	3735	3574	0.03	0
No Virus	3895	3389	0.05	0.06
No Virus	3653	4202	0.19	0.02
No Virus	3584	3537	0.03	0
No Virus	4186	3295	0	0
No Virus	3767	4093	0.05	0.02
No Virus	3609	4021	0	0
No Virus	3869	3594	41.38	0.25
No Virus	3668	3872	0.14	0
No Virus	3692	3623	0.03	0.03
No Virus	3628	3956	0	0
No Virus	3588	3576	0	0
No Virus	3788	3228	0.03	0.19
No Virus	3975	3589	41.81	0
No Virus	4006	3341	0.62	0
No Virus	3872	3761	0	0.05
No Virus	3719	2843	0	0
No Virus	3851	3677	0.1	0.05
No Virus	3628	3517	0.03	0
No Virus	3388	3369	0.41	0
No Virus	3827	2936	0.16	0.03
No Virus	3431	3424	0.03	0
No Virus	3684	4201	0	0.12
No Virus	4181	3877	0.14	0
No Virus	4248	4014	0.07	0.1
No Virus	4101	4403	0.15	0
No Virus	4089	3363	0.15	0
No Virus	4166	4156	0	0
No Virus	4418	4322	0.05	0.02
No Virus	4327	3965	0.02	0
No Virus	4461	3580	0	0
No Virus	4278	4086	0.02	0
No Virus	4313	4337	0.05	0.12
No Virus	3917	4063	0	0
No Virus	4004	3940	0.02	0
No Virus	3905	4399	0.08	0
No Virus	4278	4001	0.02	0.02
No Virus	4330	4839	0.39	0
No Virus	4100	3866	0.07	0
Nonsilencing	2270	2183	95.95	98.85
Nonsilencing	2049	1929	90.34	97.1
Nonsilencing	2122	2201	96.56	98.32
Nonsilencing	2211	1989	87.56	93.72
Nonsilencing	2090	2027	96.99	98.08
Nonsilencing	2063	2232	87.93	92.61
Nonsilencing	1984	2094	95.72	98.19
Nonsilencing	2234	2057	90.47	95.24
Nonsilencing	2185	2071	90.71	95.22
Nonsilencing	2108	2237	90.04	67.81
Nonsilencing	2212	2104	96.07	96.67
Nonsilencing	2262	1999	90.27	64.28
Nonsilencing	2305	1858	89.33	97.58
Nonsilencing	2188	1953	87.52	94.62
Nonsilencing	2202	1995	97.14	96.99
Nonsilencing	2230	1932	94.35	97.36
Nonsilencing	2163	2042	96.12	97.94
Nonsilencing	2250	1892	89.56	86.21
Nonsilencing	2050	2046	96.24	97.85
Nonsilencing	1943	1918	92.49	91.71
Nonsilencing	2258	1966	97.17	95.88
Nonsilencing	2149	1543	86.88	82.89
Nonsilencing	2222	2119	97.16	94.53
Nonsilencing	2010	1775	91.74	87.04
Nonsilencing	2103	2117	89.73	97.78
Nonsilencing	2179	2125	90.55	77.88
Nonsilencing	1983	2110	94.96	96.11
Nonsilencing	2227	2087	88.64	67.85
Nonsilencing	1859	1646	96.93	94.53
Nonsilencing	1915	1972	92.95	87.88
Nonsilencing	2027	1818	92.01	95.43
Nonsilencing	1945	1907	85.81	88.1
Nonsilencing	2130	1706	85.63	93.43
Nonsilencing	1921	1739	90.01	94.08
Nonsilencing	1813	1797	97.02	94.88
Nonsilencing	1805	1748	86.65	91.59
Nonsilencing	1948	1884	98.1	97.08
Nonsilencing	1827	1706	94.53	95.08
Nonsilencing	1716	1788	82.87	97.26
Nonsilencing	1959	1765	94.38	88.95
Nonsilencing	1936	1836	88.02	96.19
Nonsilencing	1831	1740	89.84	92.99
Nonsilencing	1753	1616	94.81	98.27
Nonsilencing	1942	1709	81.93	91.57
Nonsilencing	1790	1747	92.91	96.79
Nonsilencing	1820	1702	86.48	91.72
Nonsilencing	1805	1840	96.51	96.63
Nonsilencing	1686	1607	95.2	84.57
Nonsilencing	1810	1763	96.35	93.14
Nonsilencing	1804	1534	87.58	94.26
Nonsilencing	1839	1636	96.41	91.38
Nonsilencing	1657	1444	88.71	93.28
Nonsilencing	1826	1624	93.32	97.17
Nonsilencing	1741	1663	89.32	85.93
Nonsilencing	1856	1855	93.32	94.12
Nonsilencing	1670	1265	92.16	88.62
Nonsilencing	1847	1768	96.26	97.34
Nonsilencing	1765	1780	89.01	88.93
Nonsilencing	1973	1822	89.31	95.94
Nonsilencing	2001	1930	76.76	85.23
Nonsilencing	2123	1755	94.16	96.24
Nonsilencing	2035	1770	87.42	90.51
Nonsilencing	2039	2057	94.85	87.17
Nonsilencing	1980	1874	87.78	91.09
Nonsilencing	2100	2033	96.1	95.33
Nonsilencing	2038	1797	91.41	94.55
Nonsilencing	2142	1960	89.54	89.23
Nonsilencing	1954	1834	84.03	93.08
Nonsilencing	2115	1846	91.73	92.47
Nonsilencing	1947	1729	88.29	86.12
Nonsilencing	2034	1685	91.99	94.36
Nonsilencing	1912	1899	84.21	88.2
Nonsilencing	2028	1851	83.04	97.51
Nonsilencing	1882	1896	83.95	79.96
Nonsilencing	2073	1808	91.94	91.7
Nonsilencing	1983	1676	87.75	93.68
Nonsilencing	2137	1753	91.76	94.41
Nonsilencing	2064	1827	85.76	85.6
Nonsilencing	2043	1807	91.68	94.63
Nonsilencing	1956	1666	80.83	90.76
Nonsilencing	1830	1995	91.64	91.83
Nonsilencing	1982	1583	73.36	89.83
Nonsilencing	2160	1875	83.1	96.43
Nonsilencing	1774	1517	80.55	83.32
Nonsilencing	1852	2184	95.79	96.79
Nonsilencing	2024	1863	92	94.9
Nonsilencing	2118	2176	98.06	95.96
Nonsilencing	2225	2155	94.65	83.99
Nonsilencing	2120	2156	97.03	97.4
Nonsilencing	2071	1989	96.96	97.29
Nonsilencing	1849	1917	97.19	93.01
Nonsilencing	2035	1811	96.66	96.69
Nonsilencing	2139	1817	96.54	96.86
Nonsilencing	1980	1928	97.12	96.47
Nonsilencing	1942	1930	90.06	95.44
Nonsilencing	1884	2084	98.35	96.55
Nonsilencing	2046	1945	96.58	94.86
Nonsilencing	2220	1615	95.27	98.82
Nonsilencing	2087	1660	93.48	92.65
Nonsilencing	2177	1682	95.64	97.92
Nonsilencing	2071	1510	94.98	94.83
Nonsilencing	2101	1870	96.19	98.5
Nonsilencing	2077	1673	91.91	95.76
Nonsilencing	2074	1978	94.84	97.88
Nonsilencing	2059	1799	85.38	95.94
Nonsilencing	1997	1588	95.74	97.73
Nonsilencing	1863	1613	91.25	96.16
Nonsilencing	1935	1832	93.23	96.51
Nonsilencing	2228	1562	91.61	95.33
Nonsilencing	1891	1724	96.83	97.39
Nonsilencing	1833	1752	94.87	92.35
Nonsilencing	1873	2027	90.76	97.73
Nonsilencing	1845	1775	96.86	85.58
Nonsilencing	1960	2036	97.4	94.16
Nonsilencing	1747	1714	86.43	96.27
Nonsilencing	2014	1727	96.08	97.8
Nonsilencing	1946	1820	91.98	96.37
Nonsilencing	2003	1829	92.56	96.88
Nonsilencing	1801	1819	92.62	84.55
Nonsilencing	2059	1943	94.8	94.75
Nonsilencing	1800	1792	86.72	91.07
Nonsilencing	2332	1820	82.85	97.69
Nonsilencing	1915	1629	89.4	98.16
Nonsilencing	2090	1587	92.11	98.24
Nonsilencing	1953	1567	91.65	94.77
Nonsilencing	2026	1884	97.58	95.81
Nonsilencing	2077	2045	91.09	86.5
Nonsilencing	1930	1809	94.4	98.07
Nonsilencing	1839	1787	92.5	97.31
Nonsilencing	1908	1646	95.34	92.59
Nonsilencing	1965	2087	81.32	88.55
Nonsilencing	1846	1750	94.91	93.09
Nonsilencing	1799	1863	96.33	86.58
Nonsilencing	1981	1591	95	94.34
Nonsilencing	1664	1730	91.59	92.77
Nonsilencing	1832	1508	95.36	97.48
Nonsilencing	1777	1771	87.23	92.21
Nonsilencing	2393	2333	92.02	98.5
Nonsilencing	2213	2020	90.42	97.67
Nonsilencing	2116	2326	94.85	96.09
Nonsilencing	2204	2016	87.02	97.67
Nonsilencing	2356	2226	96.77	95.46
Nonsilencing	2318	1982	94.48	88.7
Nonsilencing	2300	2140	96.26	97.57
Nonsilencing	2191	2063	93.93	93.75
Nonsilencing	2166	2135	94.88	95.36
Nonsilencing	2161	1981	89.4	94.9
Nonsilencing	2342	2048	93.98	98.14
Nonsilencing	2364	2047	93.02	93.31
Nonsilencing	2373	2147	93.68	97.81
Nonsilencing	2219	1997	92.34	92.04
Nonsilencing	2324	2148	94.36	97.58
Nonsilencing	2290	2018	92.93	93.61
Nonsilencing	2243	2065	98.44	98.26
Nonsilencing	2434	2127	92.19	94.45
Nonsilencing	2318	2033	95.86	96.8
Nonsilencing	2344	1903	92.15	93.06
Nonsilencing	2209	1993	94.88	93.58
Nonsilencing	2239	1796	91.69	93.43
Nonsilencing	2390	1929	96.07	98.39
Nonsilencing	2528	1973	85.64	91.69
Nonsilencing	2164	2086	93.95	94.97
Nonsilencing	2086	1781	92.23	89.89
Nonsilencing	2616	2391	96.75	92.76
Nonsilencing	2133	2134	85.04	83.69
Nonsilencing	2163	2178	88.86	93.94
Nonsilencing	2148	2218	90.46	84.94
Nonsilencing	2219	2195	87.7	92.26
Nonsilencing	2176	2375	83.96	74.57
Nonsilencing	2371	2106	87.14	94.16
Nonsilencing	2252	2241	80.73	81.75
Nonsilencing	2147	2124	87.94	93.36
Nonsilencing	2133	1978	84.86	87.66
Nonsilencing	2145	2292	84.76	90.97
Nonsilencing	2161	2123	81.44	95.43
Nonsilencing	2424	2246	82.71	93.72
Nonsilencing	2340	2047	83.25	90.28
Nonsilencing	2481	2256	80.81	94.19
Nonsilencing	2203	1953	82.93	92.88
Nonsilencing	2428	2259	84.27	89.73
Nonsilencing	2156	2094	83.02	81.71
Nonsilencing	2475	2214	80.48	94.99
Nonsilencing	2181	2310	83.49	86.71
Nonsilencing	2634	2266	70.01	93.69
Nonsilencing	2377	2613	68.07	86.72
Nonsilencing	2161	2108	92.41	94.78
Nonsilencing	2196	1992	83.38	87.3
Nonsilencing	2307	2061	89.9	94.18
Nonsilencing	2035	2177	90.07	84.11
Nonsilencing	2336	1792	90.11	93.42
Nonsilencing	2260	1435	84.16	90.59
Nonsilencing	2335	1863	87.19	95.65
Nonsilencing	2098	1625	90.09	84.06
Nonsilencing	2146	2042	90.87	95.59
Nonsilencing	2141	2050	85.05	94.24
Nonsilencing	2163	2093	92.88	96.85
Nonsilencing	2164	1990	89.83	89.3
Nonsilencing	2215	2148	94.63	95.53
Nonsilencing	1951	2050	92.88	88.44
Nonsilencing	2233	1929	92.97	94.61
Nonsilencing	1977	2140	90.64	90.51
Nonsilencing	2163	2256	90.11	96.32
Nonsilencing	2186	1868	92.45	83.08
Nonsilencing	2139	2122	85.51	96.94
Nonsilencing	2067	2200	81.95	79.45
Nonsilencing	2216	2060	88.22	95.49
Nonsilencing	2048	1910	92.82	89.37
Nonsilencing	2384	2182	90.06	94.23
Nonsilencing	2233	2243	81.37	79.05
Nonsilencing	2258	2064	94.07	93.94
Nonsilencing	2349	2086	86.46	88.3
Nonsilencing	2096	2159	93.37	97.36
Nonsilencing	2040	2116	82.5	88.75
Nonsilencing	2280	2034	92.28	96.31
Nonsilencing	2181	2026	87.85	81.93
Nonsilencing	2217	2216	84.71	95.17
Nonsilencing	2218	2060	84.17	88.2
Nonsilencing	2126	2135	89.51	93.4
Nonsilencing	2007	1827	90.48	88.78
Nonsilencing	2262	1882	89.92	91.29
Nonsilencing	2218	1778	88.23	78.52
Nonsilencing	2656	2498	81.89	90.63
Nonsilencing	2585	2630	87.47	87.03
Nonsilencing	2707	2549	79.65	91.37
Nonsilencing	2747	2543	84.27	93.94
Nonsilencing	2688	2523	78.05	92.59
Nonsilencing	2573	2613	83.83	88.25
Nonsilencing	2622	2550	79.63	86.82
Nonsilencing	2682	2520	84.23	90.63
Nonsilencing	2591	2565	82.13	85.73
Nonsilencing	2382	2326	82.24	93.42
Nonsilencing	2688	2451	80.58	89.35
Nonsilencing	2602	2484	87.36	89.41
Nonsilencing	2551	2541	83.5	87.17
Nonsilencing	2651	2579	91.78	90.77
Nonsilencing	2587	2667	85.74	79.08
Nonsilencing	2378	2411	90.24	85.52
Nonsilencing	2590	2485	86.6	92.23
Nonsilencing	2705	2662	87.69	63.22
Nonsilencing	2658	2592	84.61	72.22
Nonsilencing	2663	2587	85.62	66.76
Nonsilencing	2362	2626	80.44	72.43
Nonsilencing	2607	3062	91.83	73.78
Nonsilencing	2509	3019	91.59	71.58
Nonsilencing	2997	2986	70.44	82.59
Nonsilencing	2400	3247	91.71	73.42
Nonsilencing	1818	1729	94.22	95.08
Nonsilencing	2049	1799	79.89	84.55
Nonsilencing	1785	1827	91.82	94.64
Nonsilencing	2000	1840	80.25	80.82
Nonsilencing	1840	1932	96.2	93.06
Nonsilencing	1951	1905	83.91	78.58
Nonsilencing	1892	1749	94.93	93.48
Nonsilencing	2022	1969	77.3	63.28
Nonsilencing	1898	1758	90.15	96.13
Nonsilencing	2017	1830	90.03	78.14
Nonsilencing	1735	1977	94.64	89.78
Nonsilencing	1963	1862	88.74	84
Nonsilencing	2031	1974	91.33	93.67
Nonsilencing	1829	1704	86	91.08
Nonsilencing	1913	1774	93.78	91.83
Nonsilencing	1995	1851	86.12	87.25
Nonsilencing	1919	1897	89.89	94.94
Nonsilencing	1893	1739	84.63	92.29
Nonsilencing	2031	2034	92.91	94.89
Nonsilencing	1949	1625	79.58	80.18
Nonsilencing	1942	2022	90.27	95.5
Nonsilencing	2102	1926	81.73	88.58
Nonsilencing	1607	1745	87.99	93.47
Nonsilencing	1847	1695	88.68	91.8
Nonsilencing	2025	1715	95.6	95.28
Nonsilencing	2009	1693	81.83	87.01
Nonsilencing	1898	1731	86.14	82.44
Nonsilencing	2029	1803	74.03	79.7
Nonsilencing	1993	1955	97.64	98.16
Nonsilencing	1812	1510	92.72	96.56
Nonsilencing	2106	1629	98.48	99.39
Nonsilencing	1862	1946	91.84	93.99
Nonsilencing	1941	2017	98.2	98.02
Nonsilencing	1600	1975	95.5	90.33
Nonsilencing	1930	2094	97.46	95.99
Nonsilencing	1859	1911	97.04	92.36
Nonsilencing	1962	1665	99.34	96.34
Nonsilencing	1709	1972	94.79	71.2
Nonsilencing	1943	1679	98.76	97.08
Nonsilencing	1823	1520	96.71	96.84
Nonsilencing	2278	1729	91.83	97.8
Nonsilencing	1650	1727	95.76	97.22
Nonsilencing	2009	1797	94.38	97.27	90.7584	6.3341

## Sheet: GS2 Controls
	CELL COUNT	CELL COUNT	% INFECTION	% INFECTION
siRNA Control	GS2AB CELL COUNT	GS2CD CELL COUNT	GS2AB % INFECTION	GS2CD % INFECTION
anti-ATP6VOC	2264	1955	33.88	30.43
anti-ATP6VOC	1909	2065	30.91	38.31
anti-ATP6VOC	2180	2279	38.3	40.76
anti-ATP6VOC	2232	2104	40.64	30.23
anti-ATP6VOC	2295	2166	29.8	29.36
anti-ATP6VOC	2100	1979	34.1	40.53
anti-ATP6VOC	2491	2127	35.45	31.41
anti-ATP6VOC	2005	2028	36.01	37.18
anti-ATP6VOC	2012	2488	32.65	32.84
anti-ATP6VOC	1908	2107	32.18	35.64
anti-ATP6VOC	1996	1962	34.72	30.12
anti-ATP6VOC	1852	1973	34.83	19.41
anti-ATP6VOC	2096	2256	38.31	32.93
anti-ATP6VOC	1870	2032	30.59	30.31
anti-ATP6VOC	2160	2224	30.23	25.04
anti-ATP6VOC	2016	2157	41.52	32.96
anti-ATP6VOC	2422	2127	32.33	26.52
anti-ATP6VOC	2233	2056	25.3	32.73
anti-ATP6VOC	2272	2321	24.65	26.32
anti-ATP6VOC	1963	2164	31.13	26.57
anti-ATP6VOC	2150	1828	22.74	28.72
anti-ATP6VOC	1990	1815	33.12	21.54
anti-ATP6VOC	2292	2369	29.54	24.48
anti-ATP6VOC	2050	1959	29.07	28.84
anti-ATP6VOC	2241	2687	27.67	34.57
anti-ATP6VOC	2182	2124	34.01	28.3
anti-ATP6VOC	2284	2313	30.65	20.06
anti-ATP6VOC	1963	2283	18.54	26.72
anti-ATP6VOC	1907	2415	28.05	25.47
anti-ATP6VOC	1951	1939	25.32	20.11
anti-ATP6VOC	2108	2275	23.86	21.93
anti-ATP6VOC	1741	2269	31.25	20.98
anti-ATP6VOC	2495	2061	31.82	19.84
anti-ATP6VOC	1866	2230	27.28	26.37
anti-ATP6VOC	2188	2039	24.09	29.38
anti-ATP6VOC	1828	1848	36	27.98
anti-ATP6VOC	2484	2245	22.87	30.96
anti-ATP6VOC	2096	2266	25.62	23.79
anti-ATP6VOC	2171	2137	22.43	26.44
anti-ATP6VOC	1995	2269	23.46	29.66
anti-ATP6VOC	2081	2054	27.92	20.35
anti-ATP6VOC	1598	2017	26.35	20.82
anti-ATP6VOC	2327	2022	22.35	21.07
anti-ATP6VOC	2306	2013	24.37	22.55
anti-ATP6VOC	2249	1838	29.12	18.99
anti-ATP6VOC	1888	2084	24.36	23.61
anti-ATP6VOC	2310	2350	32.9	28
anti-ATP6VOC	2328	2154	20.27	24.51
anti-ATP6VOC	2253	1995	19.66	19
anti-ATP6VOC	2063	1854	21.52	19.2
anti-ATP6VOC	2350	2147	20.77	19.56
anti-ATP6VOC	1880	2014	24.04	26.46
anti-ATP6VOC	2108	2100	23.77	21.48
anti-ATP6VOC	2051	1861	21.31	25.04
anti-ATP6VOC	2393	2262	22.36	25.15
anti-ATP6VOC	2095	1855	26.16	22.64
anti-ATP6VOC	2900	2560	23	24.14
anti-ATP6VOC	2748	2925	21.32	28.58
anti-ATP6VOC	2931	2495	26.41	21.2
anti-ATP6VOC	2719	2845	29.61	23.44
anti-ATP6VOC	2993	2383	26.09	23.79
anti-ATP6VOC	2835	2938	22.26	23.42
anti-ATP6VOC	2956	2598	27.23	22.86
anti-ATP6VOC	2423	2661	16.05	26.72
anti-ATP6VOC	3028	2674	24.64	24.2
anti-ATP6VOC	2721	2838	21.68	22.87
anti-ATP6VOC	3011	2513	26.83	25.79
anti-ATP6VOC	3121	2863	21.63	22.46
anti-ATP6VOC	2781	2385	22.47	19.79
anti-ATP6VOC	2701	2464	23.29	17.69
anti-ATP6VOC	2699	2657	23.64	20.14
anti-ATP6VOC	2695	2530	20.56	25.06
anti-ATP6VOC	2911	2487	27.89	25.49
anti-ATP6VOC	2653	2753	25.74	24.59
anti-ATP6VOC	2959	2062	20.28	22.07
anti-ATP6VOC	2798	2539	22.87	23.47
anti-ATP6VOC	2978	2791	20.55	21.96
anti-ATP6VOC	2779	2755	17.06	22.98
anti-ATP6VOC	2757	2419	19.11	20.21
anti-ATP6VOC	2836	2838	19.78	20.86
anti-ATP6VOC	2908	2659	24.62	19.52
anti-ATP6VOC	2890	2629	23.94	21.26
anti-ATP6VOC	2631	2189	20.71	17.82
anti-ATP6VOC	2814	2292	16.35	18.63
anti-ATP6VOC	2502	2411	24.22	21.82
anti-ATP6VOC	2297	2198	21.38	29.85
anti-ATP6VOC	2112	2048	24.91	23.34
anti-ATP6VOC	2181	2115	22.15	23.92
anti-ATP6VOC	2484	2518	22.3	29.03
anti-ATP6VOC	2427	2442	26.04	22.97
anti-ATP6VOC	2346	2228	27.49	27.02
anti-ATP6VOC	2470	2093	25.06	25.51
anti-ATP6VOC	2346	2101	23.79	19.75
anti-ATP6VOC	2237	2391	23.38	26.22
anti-ATP6VOC	2247	2370	22.47	20.46
anti-ATP6VOC	2292	1981	22.16	29.48
anti-ATP6VOC	2231	1592	19.41	20.67
anti-ATP6VOC	2256	1929	18.48	23.74
anti-ATP6VOC	2260	1989	23.19	20.97
anti-ATP6VOC	2333	1874	21	15.64
anti-ATP6VOC	2350	2157	23.4	15.35
anti-ATP6VOC	2637	1998	24.46	19.22
anti-ATP6VOC	2069	2062	18.9	26.19
anti-ATP6VOC	2276	1388	22.06	20.39
anti-ATP6VOC	2473	1969	23.01	18.79
anti-ATP6VOC	2592	2297	25.96	26.9
anti-ATP6VOC	2490	1913	21.53	25.77
anti-ATP6VOC	2370	1307	17.51	21.65
anti-ATP6VOC	2437	2653	20.19	26.69
anti-ATP6VOC	2296	1976	22.56	19.33
anti-ATP6VOC	2031	2110	25.75	18.63
anti-ATP6VOC	2390	1841	26.4	23.25
anti-ATP6VOC	2205	2273	24.99	30.4
anti-ATP6VOC	2214	2166	24.89	33.52
anti-ATP6VOC	2061	2236	28.48	24.78
anti-ATP6VOC	2136	2060	28.28	19.76
anti-ATP6VOC	2261	1963	25.08	25.32
anti-ATP6VOC	2241	1966	20.71	27.42
anti-ATP6VOC	1945	2399	28.95	22.09
anti-ATP6VOC	2373	2099	23.85	15.53
anti-ATP6VOC	2382	2296	23.64	21.65
anti-ATP6VOC	2309	2271	18.88	24.57
anti-ATP6VOC	2119	1918	29.07	23.31
anti-ATP6VOC	1954	1930	24.16	17.2
anti-ATP6VOC	2690	2117	25.61	23.19
anti-ATP6VOC	2490	2060	17.63	22.04
anti-ATP6VOC	2263	1867	22.49	20.03
anti-ATP6VOC	2296	1955	23.61	23.63
anti-ATP6VOC	2328	1729	23.71	16.08
anti-ATP6VOC	2316	1946	21.37	15.47
anti-ATP6VOC	2119	2141	22.23	16.53
anti-ATP6VOC	2256	2143	15.16	21.79
anti-ATP6VOC	2346	2193	23.53	26.49
anti-ATP6VOC	2169	1919	24.71	29.91
anti-ATP6VOC	2286	2003	23.1	23.96
anti-ATP6VOC	2421	2256	22.72	17.46
anti-ATP6VOC	2224	2021	22.26	16.28
anti-ATP6VOC	2268	2009	19.66	15.68
anti-ATP6VOC	2743	2048	17.64	15.77
anti-ATP6VOC	1965	1683	26.72	14.38
anti-ATP6VOC	2438	1796	30.93	22.05
anti-ATP6VOC	2507	1910	23.97	24.14
anti-ATP6VOC	2494	2435	33.32	23.41
anti-ATP6VOC	2379	2415	30.6	23.77
anti-ATP6VOC	2629	2603	29.9	27.7
anti-ATP6VOC	2343	2339	21.85	26.59
anti-ATP6VOC	2209	2149	24.08	24.57
anti-ATP6VOC	2224	2164	29.9	32.76
anti-ATP6VOC	2508	2220	27.87	24.05
anti-ATP6VOC	2473	2468	34.69	28.65
anti-ATP6VOC	2247	2041	29.24	26.36
anti-ATP6VOC	2078	2530	24.25	25.77
anti-ATP6VOC	2467	2415	34.5	25.92
anti-ATP6VOC	2248	2023	23.93	19.13
anti-ATP6VOC	2223	2423	31.26	26.58
anti-ATP6VOC	2076	2208	18.88	26
anti-ATP6VOC	2564	1776	22.97	25.28
anti-ATP6VOC	2443	2568	22.96	25.31
anti-ATP6VOC	2448	2009	25.08	27.08
anti-ATP6VOC	2362	2013	29.34	30.3
anti-ATP6VOC	2417	2595	25.78	25.43
anti-ATP6VOC	2281	2290	23.63	24.1
anti-ATP6VOC	2177	2273	34.73	28.16
anti-ATP6VOC	2032	2170	27.76	29.77
anti-ATP6VOC	2454	2127	27.71	19.84
anti-ATP6VOC	2483	2125	24.53	23.67
anti-ATP6VOC	2385	2398	22.35	21.98
anti-ATP6VOC	1992	1723	25.15	20.43
anti-ATP6VOC	2401	1989	30.03	24.99
anti-ATP6VOC	2549	1797	28.56	25.71
anti-ATP6VOC	2025	2037	30.12	32.16
anti-ATP6VOC	2216	2234	36.24	26.81
anti-ATP6VOC	2185	2250	26.96	27.07
anti-ATP6VOC	2095	2400	26.87	26.25
anti-ATP6VOC	2284	2277	22.11	25.96
anti-ATP6VOC	1968	2060	22.87	23.3
anti-ATP6VOC	2129	1565	30.3	17.51
anti-ATP6VOC	2314	2505	26.36	26.39
anti-ATP6VOC	1982	1692	25.78	19.8
anti-ATP6VOC	1810	2105	19.17	31.5
anti-ATP6VOC	1998	2174	23.27	22.59
anti-ATP6VOC	2271	2203	25.06	20.2
anti-ATP6VOC	2034	1915	21.63	23.29
anti-ATP6VOC	1857	1780	20.41	20.56
anti-ATP6VOC	2137	1557	31.96	20.3
anti-ATP6VOC	1911	2324	22.55	28.1
anti-ATP6VOC	2151	1811	29.61	22.31
anti-ATP6VOC	1888	1822	19.01	17.73
anti-ATP6VOC	2321	1835	23.74	17.49
anti-ATP6VOC	2318	1997	19.89	22.38
anti-ATP6VOC	2116	1857	21.08	18.79
anti-ATP6VOC	2005	1956	22.14	22.34
anti-ATP6VOC	2308	2130	26	22.77
anti-ATP6VOC	2004	2179	25.9	23.86
anti-ATP6VOC	1965	2087	27.68	21.23
anti-ATP6VOC	1957	1561	24.63	19.03
anti-ATP6VOC	2479	2382	29.61	24.22
anti-ATP6VOC	2412	2535	22.8	23.55
anti-ATP6VOC	2485	2217	25.23	28.19
anti-ATP6VOC	2299	2082	31.49	25.12
anti-ATP6VOC	2741	2418	31.89	26.63
anti-ATP6VOC	2215	2532	28.26	24.64
anti-ATP6VOC	2203	2216	31.14	22.2
anti-ATP6VOC	2222	2326	22.91	22.01
anti-ATP6VOC	2508	2189	25.52	21.29
anti-ATP6VOC	2438	2211	21.9	24.65
anti-ATP6VOC	2500	2044	23.2	27.84
anti-ATP6VOC	2415	1945	20.54	23.24
anti-ATP6VOC	2339	2316	27.88	26.47
anti-ATP6VOC	2598	2346	22.06	23.57
anti-ATP6VOC	2269	2133	21.99	30.99
anti-ATP6VOC	2324	1900	26.76	21.32
anti-ATP6VOC	2183	2124	28.86	32.91
anti-ATP6VOC	1936	1950	21.95	30.05
anti-ATP6VOC	2283	1987	28.43	17.97
anti-ATP6VOC	2222	2307	24.75	25.01
anti-ATP6VOC	2223	2045	29.24	20.29
anti-ATP6VOC	2256	2345	28.9	22.47
anti-ATP6VOC	2301	2153	20.64	23.46
anti-ATP6VOC	2111	2518	19.61	23.23
anti-ATP6VOC	2341	1875	24.18	20.96
anti-ATP6VOC	2161	2029	22.44	19.07
anti-ATP6VOC	2407	1695	29.21	20.77
anti-ATP6VOC	2441	1743	28.8	19.39
anti-ATP6VOC	2515	2023	27	24.47
anti-ATP6VOC	2243	2410	30.09	37.18
anti-ATP6VOC	2212	2003	28.12	22.97
anti-ATP6VOC	1936	2139	25.21	31.28
anti-ATP6VOC	2353	2066	28.64	25.9
anti-ATP6VOC	2597	2162	26.84	20.26
anti-ATP6VOC	2078	2115	25.51	22.98
anti-ATP6VOC	2425	1925	30.52	24.36
anti-ATP6VOC	2253	2147	24.32	25.62
anti-ATP6VOC	2258	2021	25.82	20.78
anti-ATP6VOC	2392	1828	24.58	22.98
anti-ATP6VOC	1952	1955	25.72	25.73
anti-ATP6VOC	2301	2408	23.69	23.96
anti-ATP6VOC	2304	2487	29.82	23.04
anti-ATP6VOC	2324	2021	21.34	26.62
anti-ATP6VOC	2207	2281	28.23	24.73
anti-ATP6VOC	2387	1873	25.09	24.13
anti-ATP6VOC	2308	1931	19.32	22.68
anti-ATP6VOC	2193	1842	25.9	18.13
anti-ATP6VOC	1926	1963	15.78	26.18
anti-ATP6VOC	1695	2191	14.4	26.88
anti-ATP6VOC	2060	2094	26.8	34.05
anti-ATP6VOC	1824	1776	24.4	23.54
anti-ATP6VOC	2045	1632	27.63	22.73
anti-ATP6VOC	2196	1941	27	19.63
anti-ATP6VOC	1937	1813	30.92	21.73
anti-ATP6VOC	2371	1867	23.37	19.6
anti-ATP6VOC	1979	1414	20.06	19.02
anti-ATP6VOC	2016	1852	21.88	20.68
anti-ATP6VOC	1953	2047	24.58	24.57
anti-ATP6VOC	1797	1968	31.66	21.8
anti-ATP6VOC	2059	1872	25.79	30.82
anti-ATP6VOC	2138	2034	32.97	21.63
anti-ATP6VOC	1922	2071	24.04	20.76
anti-ATP6VOC	2072	1572	24.76	23.16
anti-ATP6VOC	1919	1829	26.58	21.65
anti-ATP6VOC	1946	1745	23.33	18.05
anti-ATP6VOC	2350	2215	26.09	24.15
anti-ATP6VOC	2027	1492	32.02	18.36
anti-ATP6VOC	1724	1371	27.15	12.4
anti-ATP6VOC	2077	1653	28.17	23.65
anti-ATP6VOC	1897	1874	25.57	31.86
anti-ATP6VOC	1936	1554	24.9	13.77
anti-ATP6VOC	1986	1637	25.38	20.95
anti-ATP6VOC	1893	1735	25.09	17.93
anti-ATP6VOC	1774	1651	19.45	19.99
anti-ATP6VOC	1592	1557	23.05	25.31
anti-ATP6VOC	1589	1554	20.14	25.23
anti-ATP6VOC	2016	1401	28.77	16.99
anti-ATP6VOC	2074	1200	28.35	8.42
anti-ATP6VOC	1895	1328	19.47	15.21
anti-ATP6VOC	1774	1623	22.49	20.02
anti-ATP6VOC	1896	1646	26.11	18.17
anti-ATP6VOC	1911	1703	28.05	12.57
anti-ATP6VOC	1522	1988	24.51	23.79
anti-ATP6VOC	1473	1675	14.6	14.57
anti-ATP6VOC	2157	2439	26.47	24.72
anti-ATP6VOC	2239	2272	29.25	25.88
anti-ATP6VOC	2097	2238	29.42	27.17
anti-ATP6VOC	2209	2215	30.01	28.17
anti-ATP6VOC	2483	2277	28.39	25.69
anti-ATP6VOC	2258	2165	20.95	15.33
anti-ATP6VOC	2414	2027	22.45	28.02
anti-ATP6VOC	2224	2185	22.62	27.09
anti-ATP6VOC	2487	2469	25.33	24.95
anti-ATP6VOC	2248	2284	21.44	18.26
anti-ATP6VOC	2294	2146	28.55	21.44
anti-ATP6VOC	2232	1929	27.33	24.11
anti-ATP6VOC	2117	2210	24.47	21.99
anti-ATP6VOC	2201	1996	26.81	17.23
anti-ATP6VOC	2165	2037	23.97	24.2
anti-ATP6VOC	2090	1777	23.3	22.12	24.6281	4.74159
anti-GFP	1879	2255	89.36	91.09
anti-GFP	1743	2034	90.94	83.28
anti-GFP	2112	2077	88.54	86.62
anti-GFP	1720	1921	81.34	87.66
anti-GFP	1994	2146	91.78	91.85
anti-GFP	1738	1811	87.74	90.01
anti-GFP	2030	2058	88.82	86.83
anti-GFP	1704	1924	90.96	89.14
anti-GFP	1988	2179	91.7	84.58
anti-GFP	2092	2042	88.77	85.55
anti-GFP	1896	2124	89.93	90.21
anti-GFP	2098	1880	88.27	72.61
anti-GFP	2091	2105	91.01	92.3
anti-GFP	1748	1698	87.76	89.99
anti-GFP	1912	2040	88.76	87.65
anti-GFP	1734	1659	89.16	93.13
anti-GFP	1918	2151	90.46	90.93
anti-GFP	2049	1952	89.21	86.73
anti-GFP	2063	2029	88.08	85.41
anti-GFP	2167	2466	84.4	92.09
anti-GFP	2150	1947	89.53	90.09
anti-GFP	2109	2076	90.47	89.11
anti-GFP	2188	2002	82.91	92.46
anti-GFP	2028	1692	92.31	92.14
anti-GFP	2237	2173	87.89	89.88
anti-GFP	1907	2103	88.78	87.87
anti-GFP	2074	1899	85.05	83.46
anti-GFP	1947	2306	84.33	82.26
anti-GFP	1926	1901	92.99	90.37
anti-GFP	1787	2203	87.91	82.89
anti-GFP	1932	2178	87.16	82.74
anti-GFP	2007	2252	90.48	84.5
anti-GFP	2037	1858	92.1	91.5
anti-GFP	1797	1924	86.48	86.38
anti-GFP	2036	2306	90.08	87.21
anti-GFP	1736	2017	92.51	85.18
anti-GFP	2144	2176	92.12	91.77
anti-GFP	2412	1536	87.06	85.48
anti-GFP	2135	2285	91.15	87.13
anti-GFP	2011	2093	88.61	89.92
anti-GFP	2140	1915	91.5	89.35
anti-GFP	2143	1962	91.18	88.53
anti-GFP	2214	2081	91.24	87.36
anti-GFP	2149	1947	86.46	93.63
anti-GFP	1733	1877	91.06	89.13
anti-GFP	1263	1850	89.79	87.24
anti-GFP	1498	1772	93.19	84.14
anti-GFP	862	1881	72.97	82.62
anti-GFP	2244	2061	92.87	86.51
anti-GFP	1768	1921	94.63	89.85
anti-GFP	1910	2149	89.84	85.11
anti-GFP	1913	2242	61.74	87.15
anti-GFP	1893	2022	90.33	91.94
anti-GFP	2201	1855	85.51	84.37
anti-GFP	1960	2026	90.31	86.43
anti-GFP	1754	2325	90.25	88.3
anti-GFP	2843	2616	86.95	83.14
anti-GFP	2973	2436	81.7	82.55
anti-GFP	2883	2935	82.31	83.95
anti-GFP	3219	2913	66.6	85.17
anti-GFP	2851	2877	82.88	88.53
anti-GFP	2814	2789	76.55	83.33
anti-GFP	2905	3023	83.06	80.19
anti-GFP	3141	2712	86.85	83.3
anti-GFP	2866	2576	82.14	88.24
anti-GFP	2817	2596	85.06	85.29
anti-GFP	2816	2854	85.51	84.16
anti-GFP	2913	2970	75.32	85.82
anti-GFP	2734	2657	83.65	89.95
anti-GFP	3082	2519	84.72	86.15
anti-GFP	2648	2684	83.84	82.04
anti-GFP	2920	2564	77.02	85.76
anti-GFP	2850	2604	81.86	85.68
anti-GFP	2865	2606	81.01	90.71
anti-GFP	2825	2308	79.15	83.67
anti-GFP	3100	2268	79.74	83.16
anti-GFP	2803	2585	88.26	88.28
anti-GFP	3059	2551	80.75	86.95
anti-GFP	2717	2638	84.73	88.48
anti-GFP	2947	2577	71.73	71.83
anti-GFP	2808	1527	81.91	93.12
anti-GFP	3049	2536	84.29	92.63
anti-GFP	2895	1805	87.22	91.02
anti-GFP	3184	2086	82.88	87.39
anti-GFP	2137	2261	91.02	89.56
anti-GFP	2189	1837	91.69	85.52
anti-GFP	1982	2256	83.65	90.38
anti-GFP	2437	2190	88.96	85.57
anti-GFP	2211	2201	89.37	90.64
anti-GFP	2152	2023	91.5	91.3
anti-GFP	2103	1857	89.82	90.25
anti-GFP	2295	2002	89.72	86.76
anti-GFP	2537	2118	92.71	89.19
anti-GFP	2258	1876	92.16	90.78
anti-GFP	2173	2220	89.09	90.36
anti-GFP	1514	1787	87.52	91.1
anti-GFP	2231	2207	91.84	93.57
anti-GFP	2149	2009	91.76	88.55
anti-GFP	2138	1808	86.58	91.54
anti-GFP	1984	1705	90.93	88.04
anti-GFP	2148	2000	89.06	92.2
anti-GFP	2086	2025	87.68	89.73
anti-GFP	2120	1986	86.93	91.44
anti-GFP	2385	2054	88.26	87.68
anti-GFP	2615	1658	90.48	89.75
anti-GFP	2006	1964	92.47	87.68
anti-GFP	2256	1735	89.27	87.44
anti-GFP	2032	1899	93.06	87.68
anti-GFP	2345	1929	93.52	89.01
anti-GFP	2089	1891	90.81	90.43
anti-GFP	2403	1884	92.68	90.87
anti-GFP	2056	2029	88.91	86.84
anti-GFP	2208	1868	88.77	84.58
anti-GFP	2219	2266	91.75	92.37
anti-GFP	2380	1798	82.56	87.65
anti-GFP	2318	2179	90.21	88.99
anti-GFP	2169	2043	91.47	89.18
anti-GFP	2073	2198	91.99	89.58
anti-GFP	2292	2289	86.69	88.95
anti-GFP	1999	1969	92.2	86.08
anti-GFP	2374	2056	80.45	84.63
anti-GFP	2215	1926	91.47	88.68
anti-GFP	1905	1805	90.87	87.09
anti-GFP	1837	1790	67.23	89.27
anti-GFP	2128	1881	92.39	87.83
anti-GFP	2204	1173	93.24	89.77
anti-GFP	2001	809	87.76	91.59
anti-GFP	1823	837	90.95	80.53
anti-GFP	1970	533	86.85	64.73
anti-GFP	2040	1719	92.06	90.52
anti-GFP	2434	1671	87.72	90.84
anti-GFP	2220	1597	90.09	86.6
anti-GFP	1872	1713	90.76	90.95
anti-GFP	2332	2120	90.65	90.47
anti-GFP	2440	2010	88.52	90.8
anti-GFP	2158	2111	91.75	89.15
anti-GFP	1790	2026	79.83	86.23
anti-GFP	2220	2003	92.93	89.82
anti-GFP	2496	1925	91.79	86.18
anti-GFP	2243	2078	90.73	87.2
anti-GFP	2111	2038	86.45	86.51
anti-GFP	2383	2145	92.15	88.9
anti-GFP	2242	2184	93.09	91.35
anti-GFP	2400	2037	89.38	89
anti-GFP	2511	2209	90.64	87.1
anti-GFP	2499	2051	90.08	89.03
anti-GFP	2350	2396	90.34	89.32
anti-GFP	2392	1920	93.98	86.2
anti-GFP	2725	2076	72.51	85.93
anti-GFP	2128	2347	90.41	90.58
anti-GFP	2085	1773	89.88	88.1
anti-GFP	2152	1745	88.1	86.93
anti-GFP	2259	2256	86.81	87.1
anti-GFP	2142	2001	91.18	91.6
anti-GFP	2229	1900	91.3	84.05
anti-GFP	1975	1993	86.03	87.46
anti-GFP	2359	1888	88.85	70.55
anti-GFP	2197	2293	88.58	91.84
anti-GFP	2220	1907	92.07	87.73
anti-GFP	1817	1522	91.69	82.26
anti-GFP	2222	2407	90.46	89.82
anti-GFP	2342	1975	88.09	90.94
anti-GFP	2159	2051	86.66	86.01
anti-GFP	1888	2188	89.04	84.19
anti-GFP	1428	1712	87.54	89.19
anti-GFP	2279	1930	90.13	91.76
anti-GFP	1862	2007	89.85	87.69
anti-GFP	2020	1899	92.08	87.26
anti-GFP	2222	2054	74.89	83.98
anti-GFP	2096	1978	92.18	92.01
anti-GFP	2181	1878	91.88	85.78
anti-GFP	2090	1760	89.52	88.58
anti-GFP	2177	2342	85.85	82.84
anti-GFP	2189	2109	92.33	90.28
anti-GFP	1616	2309	88.49	87.22
anti-GFP	1969	1458	90.2	84.64
anti-GFP	2144	1481	89.13	66.85
anti-GFP	2105	1827	93.21	90.26
anti-GFP	1814	1968	92.34	88.11
anti-GFP	1537	1693	86.79	85.71
anti-GFP	1994	1331	86.46	72.35
anti-GFP	2147	1856	93.67	92.03
anti-GFP	2291	1767	91.18	86.42
anti-GFP	1991	1529	89.75	85.94
anti-GFP	1941	1492	87.84	63.4
anti-GFP	2138	2054	92.84	92.65
anti-GFP	2151	1847	91.12	87.71
anti-GFP	1359	1874	81.31	89.97
anti-GFP	2037	618	91.02	17.8
anti-GFP	1941	2126	90.98	91.11
anti-GFP	1899	2028	88.63	88.86
anti-GFP	2069	2123	90.82	89.5
anti-GFP	2386	1535	90.74	88.14
anti-GFP	2098	2249	91.18	92.57
anti-GFP	2084	2039	90.74	89.6
anti-GFP	2198	2100	86.94	92
anti-GFP	1683	2019	80.81	90.79
anti-GFP	2344	2259	91.81	90.66
anti-GFP	2287	2199	86.75	90.45
anti-GFP	2352	2358	91.96	87.62
anti-GFP	2545	2224	82.55	87.14
anti-GFP	2386	2203	92.67	93.24
anti-GFP	2527	2143	92.2	89.36
anti-GFP	2067	1733	89.21	88.34
anti-GFP	2317	1973	87.61	85.45
anti-GFP	2265	1777	91.92	90.26
anti-GFP	2392	2411	89.88	88.1
anti-GFP	2216	2020	89.49	88.91
anti-GFP	2539	2423	88.14	92.45
anti-GFP	1394	2041	89.53	91.38
anti-GFP	2414	2219	90.39	91.62
anti-GFP	2318	2158	90.21	89.02
anti-GFP	2178	1847	88.48	93.23
anti-GFP	2181	2457	92.07	90.92
anti-GFP	2098	2418	88.8	89.74
anti-GFP	2393	2050	89.85	90.05
anti-GFP	2344	2149	91.55	87.3
anti-GFP	2183	2430	90.98	90.58
anti-GFP	2199	2090	87.31	89.52
anti-GFP	2080	2183	88.08	89.1
anti-GFP	2247	2261	88.79	86.07
anti-GFP	1906	1732	92.6	90.36
anti-GFP	1965	1982	90.64	90.16
anti-GFP	2231	2050	91.8	88.2
anti-GFP	2163	1995	88.67	87.72
anti-GFP	2129	1924	89.62	83
anti-GFP	2327	1986	90.33	90.53
anti-GFP	2221	2092	89.19	88
anti-GFP	2156	1743	89.47	84.74
anti-GFP	2224	2143	88.98	88.43
anti-GFP	2309	2043	91.64	90.16
anti-GFP	2287	2087	87.58	84
anti-GFP	2250	1838	89.02	84.77
anti-GFP	2230	1852	88.16	85.96
anti-GFP	2267	2212	89.02	89.33
anti-GFP	2241	2057	87.33	85.22
anti-GFP	1960	1849	91.79	82.26
anti-GFP	2092	2133	90.82	80.31
anti-GFP	2181	1853	92.25	90.66
anti-GFP	2014	2001	89.13	88.71
anti-GFP	2070	1737	89.95	85.15
anti-GFP	1970	2205	90.61	86.03
anti-GFP	2181	1984	89.64	92.09
anti-GFP	2156	2111	88.31	87.64
anti-GFP	1834	2055	86.8	91.29
anti-GFP	1855	1996	85.66	76.8
anti-GFP	1776	1863	87.95	88.94
anti-GFP	1847	2056	88.47	88.23
anti-GFP	1846	1650	87.65	87.27
anti-GFP	1834	1816	93.18	87.17
anti-GFP	1790	2043	90.67	90.06
anti-GFP	1700	1866	89.12	92.12
anti-GFP	1918	2061	86.76	88.31
anti-GFP	1781	1913	87.54	91.06
anti-GFP	1868	1783	92.99	88.39
anti-GFP	2113	2108	89.21	87.9
anti-GFP	1619	1827	84.5	85.55
anti-GFP	1937	1544	86.37	88.54
anti-GFP	2156	1922	90.12	92.4
anti-GFP	2135	1584	89.93	89.84
anti-GFP	1631	1790	87	90.67
anti-GFP	1753	2065	86.82	90.41
anti-GFP	1811	1792	88.63	90.79
anti-GFP	1829	1888	87.59	87.87
anti-GFP	1906	1558	89.72	88.83
anti-GFP	1802	1673	85.24	87.51
anti-GFP	1798	1724	91.38	90.95
anti-GFP	1890	1903	87.2	90.02
anti-GFP	1639	1813	90.3	90.02
anti-GFP	1566	1868	80.27	77.14
anti-GFP	2107	1635	87.52	90.21
anti-GFP	1892	1797	90.43	88.59
anti-GFP	1714	1486	84.25	89.3
anti-GFP	1565	1625	89.07	81.54
anti-GFP	2073	2056	89.92	91.68
anti-GFP	2161	2127	88.71	89.05
anti-GFP	2100	1863	90	84.22
anti-GFP	2294	1701	84.52	89.83
anti-GFP	2343	1981	90.52	91.42
anti-GFP	2152	1917	89.45	88.21
anti-GFP	2106	1748	87.46	89.42
anti-GFP	2338	1836	86.23	85.24
anti-GFP	2357	2027	91.34	89.2
anti-GFP	2328	2019	90.68	88.16
anti-GFP	2164	1991	86.09	88.1
anti-GFP	1869	1763	76.35	87.75
anti-GFP	2168	2076	89.58	91.81
anti-GFP	1973	1592	87.28	81.97
anti-GFP	2063	1782	90.4	89.34	87.8707	5.25046
No Virus	3402	3802	0	0
No Virus	3579	3707	0	0
No Virus	3636	4061	0.03	0
No Virus	3473	3916	0	0
No Virus	3541	3656	0	2.71
No Virus	3888	3317	0	0.03
No Virus	3743	3816	0	0
No Virus	3353	3738	0.33	0.03
No Virus	3192	3775	0	0.03
No Virus	3620	3909	0	0
No Virus	3698	3806	0	0.05
No Virus	3136	3527	0.03	0
No Virus	3109	4051	0	0
No Virus	3845	3426	0	0
No Virus	3498	3894	0.03	0.03
No Virus	3368	4350	0	0
No Virus	3986	3860	0.03	0
No Virus	3848	3364	0	0
No Virus	3748	3842	0	0.18
No Virus	3279	3359	0	0
No Virus	3339	4026	0	0.05
No Virus	3686	3902	0	0
No Virus	3709	4158	0.03	0
No Virus	3986	3969	0	0
No Virus	3746	3920	0.03	0
No Virus	3741	4681	0	0
No Virus	4046	3832	0	0.03
No Virus	3844	4480	0	0
No Virus	2762	3931	0	0
No Virus	2971	4255	0	0
No Virus	3942	3659	0	0.05
No Virus	2973	3805	0.1	1.97
No Virus	1679	4280	0	0
No Virus	3260	4646	0	0
No Virus	3539	4310	0	0.05
No Virus	4030	3476	0	0.03
No Virus	3535	3939	0	0
No Virus	3615	4086	0	0
No Virus	3704	4770	0	0
No Virus	3513	3663	0	0
No Virus	3405	3838	0	0
No Virus	4227	3793	0	0
No Virus	4087	4443	0	0.05
No Virus	3971	3452	0.03	0.03
No Virus	4131	4046	0	0
No Virus	3991	4032	0	0.05
No Virus	3659	3917	0	0.08
No Virus	3571	3603	0	0.08
No Virus	3885	3823	0	0
No Virus	3968	3809	0	0.03
No Virus	3996	4177	0	0
No Virus	4056	4258	0	0
No Virus	4082	4002	0	0
No Virus	4099	4362	0	0
No Virus	4177	3805	0	0
No Virus	3676	4177	0	0
No Virus	5174	5097	0	0
No Virus	5549	5115	0.02	0
No Virus	5361	5227	0.02	0
No Virus	5827	5032	0.03	0
No Virus	5377	4911	0	0
No Virus	5264	5269	0	0
No Virus	4828	5313	0	0.04
No Virus	5248	4912	0	0
No Virus	5202	5198	0	0.02
No Virus	5146	5231	0.04	0.02
No Virus	5454	5075	0.04	0.02
No Virus	5408	4754	0.02	0
No Virus	5377	5129	0.02	0.04
No Virus	5270	4783	0	0
No Virus	5484	4942	0	0.06
No Virus	5295	4868	0	0.02
No Virus	5472	4215	0.07	0
No Virus	5292	3114	0	0
No Virus	4196	4589	0	0
No Virus	5136	3347	0.02	0.03
No Virus	5490	4631	0.02	0
No Virus	5323	4217	0	0
No Virus	5448	5199	0	0
No Virus	4987	4336	0.02	0
No Virus	5560	3464	0	0.14
No Virus	5229	4549	0	0
No Virus	5286	3404	0.02	0
No Virus	5116	3854	0	0
No Virus	4081	4418	0.02	0
No Virus	5110	3719	0	0
No Virus	4085	4420	0.1	0.02
No Virus	4953	3951	0.02	0
No Virus	4192	3892	0	0.03
No Virus	4436	3041	0	0
No Virus	4334	4348	0	0
No Virus	4496	4046	0	0
No Virus	3786	4487	0	0
No Virus	4410	3700	0	0
No Virus	4254	3793	0	0
No Virus	3849	4358	0	0
No Virus	4141	4261	0	0
No Virus	4570	3388	0.02	0
No Virus	4128	2399	0	0
No Virus	4827	4001	0	0
No Virus	4402	2634	0.02	0
No Virus	699	3080	0	0
No Virus	3797	3786	0	0.03
No Virus	4352	2895	0	0
No Virus	3955	4718	0	0
No Virus	3861	3278	0	0
No Virus	4246	2997	0	0
No Virus	3102	3468	0.03	0.03
No Virus	4045	4359	0	0
No Virus	4028	3611	0	0.03
No Virus	4122	3366	0	0
No Virus	2950	3429	0	0
No Virus	4322	3989	0	0.03
No Virus	4108	3668	0.02	0
No Virus	3816	3799	0	0
No Virus	4525	2621	0	0.04
No Virus	4078	3747	0.05	0
No Virus	3962	3386	0	0
No Virus	3598	3606	0	0.06
No Virus	3532	3267	0	0
No Virus	3403	4061	0	0.52
No Virus	3988	3279	0.03	0.46
No Virus	4136	3527	0	0.06
No Virus	3059	2809	0	0
No Virus	3977	4094	0	0
No Virus	3704	3361	0	0
No Virus	3630	2961	0	0
No Virus	977	2813	0	0.07
No Virus	4364	1628	0	0
No Virus	4302	3542	0	0.03
No Virus	3849	3654	0.03	0.03
No Virus	3760	3003	0	0
No Virus	3856	3933	0	0.03
No Virus	2973	3763	0	0
No Virus	3732	3796	0	0
No Virus	3545	2838	0	0
No Virus	4210	3151	0	0
No Virus	3845	3338	0	0
No Virus	3716	1730	0	0.06
No Virus	3430	2941	0	0
No Virus	3771	4680	0	0
No Virus	5288	4396	0	0
No Virus	4452	4427	0	0
No Virus	5149	4825	0	0
No Virus	4471	2014	0	0
No Virus	4664	4400	0	0
No Virus	4537	4439	0	0
No Virus	1361	4397	0	0.02
No Virus	4577	4750	0	0
No Virus	4508	4261	0	0
No Virus	4606	4709	0	0
No Virus	5185	4573	0	0
No Virus	4793	4145	0	0
No Virus	4850	4488	0	0
No Virus	4778	4684	0	0
No Virus	4332	4652	0	0
No Virus	4916	4272	0	0
No Virus	4434	4304	0	0
No Virus	3994	4128	0	0
No Virus	4380	4530	0	0
No Virus	4093	4550	0	0
No Virus	3804	4456	0	0
No Virus	4528	4028	0	0
No Virus	4500	4324	0.09	0
No Virus	4499	4679	0	0
No Virus	2927	4138	0	0
No Virus	4977	4441	0	0
No Virus	0	4149	0	0.17
No Virus	4297	4011	0	0
No Virus	4810	4098	0.08	0
No Virus	2615	4082	0	0
No Virus	2892	3809	0.03	0
No Virus	3400	4428	0.03	0
No Virus	4291	4386	0	0
No Virus	4244	4462	0	0
No Virus	4300	2982	0	0
No Virus	3915	2963	0	0
No Virus	4444	1717	0	0.06
No Virus	4375	4248	0	0
No Virus	4692	3752	0	0
No Virus	3864	3952	0	0
No Virus	3808	3748	0	0
No Virus	3763	2576	0	0
No Virus	3112	3994	0	0.03
No Virus	3670	3731	0	0
No Virus	2257	3814	0	0
No Virus	4140	4002	0.02	0.02
No Virus	3487	2749	0	0
No Virus	3875	3879	0	0
No Virus	4221	3998	0	0.03
No Virus	4526	3730	0	0
No Virus	3904	2536	0	0
No Virus	3938	3358	0	0
No Virus	4005	4073	0	0
No Virus	4091	3742	0	0
No Virus	3803	4241	0	0
No Virus	4393	4202	0	0
No Virus	4503	4482	0	0
No Virus	4250	4551	0	0
No Virus	5061	4173	0	0
No Virus	4213	4159	0	0
No Virus	2440	3470	0	0
No Virus	4359	3527	0	0
No Virus	4687	3805	0	0
No Virus	4215	4052	0	0
No Virus	4634	3618	0.02	0
No Virus	3332	3909	0	0
No Virus	3800	3655	0	0
No Virus	4675	3666	0	0
No Virus	3973	3606	0	0
No Virus	4259	3642	0.02	0
No Virus	4531	3758	0	0
No Virus	4020	3876	0	0
No Virus	4075	3808	0	0
No Virus	3881	3784	0	0
No Virus	4370	4229	0	0
No Virus	4193	3995	0	0
No Virus	4184	3770	0	0
No Virus	4798	3321	0	0
No Virus	4409	4245	0	0
No Virus	4198	3463	0	0
No Virus	4306	3497	0	0
No Virus	4009	3059	0.02	0.03
No Virus	4943	4099	0.04	0
No Virus	3797	3732	0	0
No Virus	4239	3423	0.24	0
No Virus	3590	3820	0.03	0
No Virus	4218	3430	0.02	0
No Virus	4005	3968	0	0
No Virus	4034	3725	0	0
No Virus	4170	3343	0	0
No Virus	3503	3964	0	0
No Virus	3941	3158	0	0
No Virus	4058	3502	0.02	0
No Virus	4074	3740	0	0
No Virus	4150	3751	0	0
No Virus	4169	3915	0	17.96
No Virus	4154	3131	0	0
No Virus	3734	3618	0	0.03
No Virus	3572	3557	0	0
No Virus	3440	3084	0	0
No Virus	4131	2789	0.02	0
No Virus	4336	4041	0	0
No Virus	3730	3673	0	0
No Virus	3094	3226	0	0
No Virus	3204	2204	0	0
No Virus	3465	3435	0	0
No Virus	3206	4050	0	0
No Virus	3324	3581	0	0
No Virus	3410	3205	0	0
No Virus	3860	3376	0	0
No Virus	3558	3643	0.03	0
No Virus	3243	3140	0	0
No Virus	3934	3356	0.03	0
No Virus	3811	2693	0.03	0
No Virus	4162	2860	0	0
No Virus	3465	3048	0.29	0
No Virus	3642	3654	0	0
No Virus	3288	3510	0	0
No Virus	3129	3197	0	0
No Virus	3066	3276	0	0
No Virus	3319	3303	0	0
No Virus	2961	3640	0.07	0
No Virus	3406	3165	0	0
No Virus	2772	2705	0	0
No Virus	2995	2802	0	0
No Virus	3357	3058	0.03	0
No Virus	3308	3174	0.03	0
No Virus	3373	2869	0	0.1
No Virus	3244	3061	0	0
No Virus	2741	3004	0	0
No Virus	3261	2893	0	0
No Virus	3215	2751	0	0
No Virus	3117	3032	0	0
No Virus	2543	3017	0	0
No Virus	2811	3536	0	0.03
No Virus	2977	2722	0	0
No Virus	3090	2698	0	0.04
No Virus	2307	2943	0	0
No Virus	2807	2649	0	0
No Virus	4325	4295	0.05	0
No Virus	4819	4351	0.48	0
No Virus	4495	4897	0.04	0
No Virus	4764	4749	0	0
No Virus	4464	5056	0	0
No Virus	3216	4289	0.03	0
No Virus	4692	4432	0.06	0
No Virus	4242	4307	0	0
No Virus	4741	4326	0	0.02
No Virus	4131	3948	0	0
No Virus	4593	4526	0.02	0.02
No Virus	4030	4602	0	0
No Virus	4470	4762	0.02	0
No Virus	4575	4582	0	0
No Virus	5116	4454	0	0.02
No Virus	4171	4593	0	0.02
Nonsilencing	1770	1801	98.7	98.11
Nonsilencing	1817	1874	99.12	97.97
Nonsilencing	1959	2013	99.39	99.4
Nonsilencing	1771	2053	98.81	99.03
Nonsilencing	1620	1767	98.09	99.15
Nonsilencing	1675	1675	98.27	97.61
Nonsilencing	1606	1733	98.82	98.44
Nonsilencing	1543	1777	98.57	98.76
Nonsilencing	1756	1835	98.97	99.46
Nonsilencing	1765	1780	98.7	92.3
Nonsilencing	1695	1711	98.7	98.95
Nonsilencing	1660	1780	98.73	95.73
Nonsilencing	1851	1880	99.14	98.99
Nonsilencing	1211	1748	98.35	98.57
Nonsilencing	1931	1967	99.17	99.19
Nonsilencing	1623	1728	97.84	99.19
Nonsilencing	1930	1924	99.17	99.38
Nonsilencing	1669	1712	98.08	98.36
Nonsilencing	1942	1809	99.49	98.73
Nonsilencing	1600	1774	98.44	98.65
Nonsilencing	1902	1905	99.32	99.42
Nonsilencing	1622	1558	98.46	96.53
Nonsilencing	2070	1955	99.42	98.77
Nonsilencing	1832	1668	98.09	97.9
Nonsilencing	1909	1958	99.16	99.49
Nonsilencing	1815	1843	98.68	98.75
Nonsilencing	1941	1848	99.43	98.32
Nonsilencing	1899	1802	98.31	99
Nonsilencing	1735	1843	99.14	97.99
Nonsilencing	1980	2036	98.23	97.64
Nonsilencing	2018	1770	99.41	98.93
Nonsilencing	1868	1764	98.13	97.85
Nonsilencing	2014	1941	99.65	99.18
Nonsilencing	2005	1872	98.85	99.09
Nonsilencing	1862	2030	99.52	99.11
Nonsilencing	2141	2048	98.18	98.05
Nonsilencing	2111	1891	99.19	98.57
Nonsilencing	1960	1878	98.72	97.02
Nonsilencing	1864	1909	99.03	99
Nonsilencing	1881	2029	98.09	96.9
Nonsilencing	1970	1810	99.14	98.45
Nonsilencing	1973	1764	99.39	98.87
Nonsilencing	1984	1905	99.09	99.16
Nonsilencing	2111	2038	98.77	98.77
Nonsilencing	1779	1839	99.21	99.02
Nonsilencing	2051	1923	98.93	97.61
Nonsilencing	1870	1965	98.82	98.63
Nonsilencing	1975	1971	98.89	98.53
Nonsilencing	2000	1887	99.3	99.47
Nonsilencing	1921	1965	98.28	98.17
Nonsilencing	1775	1815	98.82	99.28
Nonsilencing	1718	1936	97.5	98.92
Nonsilencing	1929	1896	99.17	99.21
Nonsilencing	1764	1787	97.39	96.36
Nonsilencing	1958	1751	99.23	99.31
Nonsilencing	1984	1816	98.44	98.07
Nonsilencing	2394	2409	99.5	99.71
Nonsilencing	2509	2441	99.36	98.73
Nonsilencing	2606	2384	97.51	97.61
Nonsilencing	2478	2720	99.03	97.24
Nonsilencing	2666	2322	98.87	98.92
Nonsilencing	2540	2432	99.06	98.6
Nonsilencing	2654	2478	98.34	97.5
Nonsilencing	2662	2475	98.2	98.46
Nonsilencing	2427	2178	99.13	99.4
Nonsilencing	2610	2412	98.97	98.76
Nonsilencing	2674	2412	97.61	98.09
Nonsilencing	2591	2369	98.15	97.93
Nonsilencing	2706	2228	99.19	99.19
Nonsilencing	2548	2424	98.78	98.97
Nonsilencing	2300	2321	98.52	97.8
Nonsilencing	2515	2393	98.97	97.91
Nonsilencing	2593	2253	98.11	99.33
Nonsilencing	2588	2422	98.42	99.09
Nonsilencing	2530	2301	96.25	98.26
Nonsilencing	2863	2380	93.89	98.53
Nonsilencing	2745	2515	98.65	98.93
Nonsilencing	2555	2415	98.83	98.63
Nonsilencing	2386	2506	97.86	96.17
Nonsilencing	2451	2282	96.08	96.63
Nonsilencing	2527	1943	98.89	98.4
Nonsilencing	2624	2011	98.74	98.96
Nonsilencing	2509	2030	90.99	96.6
Nonsilencing	2482	1892	96.78	98.36
Nonsilencing	1991	1807	98.69	98.4
Nonsilencing	1895	1536	98.42	98.24
Nonsilencing	1779	1731	97.81	97.57
Nonsilencing	2154	1869	99.03	98.02
Nonsilencing	1889	1942	99.31	98.51
Nonsilencing	1844	1757	99.51	97.84
Nonsilencing	1961	1905	99.24	98.95
Nonsilencing	2027	1874	99.01	97.71
Nonsilencing	1704	1334	98.88	96.03
Nonsilencing	1941	1762	99.07	98.69
Nonsilencing	2155	1859	99.4	98.82
Nonsilencing	1794	1561	99.33	98.4
Nonsilencing	1786	1743	98.21	98.39
Nonsilencing	1721	1627	99.13	97.91
Nonsilencing	1771	1706	99.32	98.36
Nonsilencing	2030	1684	99.11	98.69
Nonsilencing	1700	1816	98.76	97.8
Nonsilencing	1861	1678	99.25	98.45
Nonsilencing	1967	1563	99.14	97.18
Nonsilencing	2104	1641	98.95	98.29
Nonsilencing	1667	1444	99.1	96.61
Nonsilencing	1989	1463	99.4	97.88
Nonsilencing	1871	1661	99.36	97.77
Nonsilencing	1787	1587	99.33	97.73
Nonsilencing	2085	1586	99.09	98.49
Nonsilencing	1792	1904	99	98.16
Nonsilencing	1813	1762	99.39	99.09
Nonsilencing	2003	1718	98.4	98.2
Nonsilencing	1915	1637	99.01	97.68
Nonsilencing	1860	1813	98.98	99.28
Nonsilencing	1931	1857	99.02	99.08
Nonsilencing	1865	1783	99.14	98.15
Nonsilencing	2121	2222	98.54	97.34
Nonsilencing	1928	1771	99.22	98.19
Nonsilencing	2119	1854	99.34	98.17
Nonsilencing	1825	1683	99.01	98.57
Nonsilencing	1870	1790	98.72	98.88
Nonsilencing	2234	1578	98.93	96.58
Nonsilencing	1694	1698	98.88	98.12
Nonsilencing	2029	1640	98.72	97.93
Nonsilencing	2116	1613	99.2	98.08
Nonsilencing	2068	1749	99.37	97.71
Nonsilencing	1966	1821	98.93	97.69
Nonsilencing	1951	1675	99.13	97.31
Nonsilencing	1899	1468	99.26	97.68
Nonsilencing	1907	1606	99.42	96.51
Nonsilencing	1906	1778	98.9	98.03
Nonsilencing	1836	1470	99.29	96.6
Nonsilencing	1273	1294	98.82	96.45
Nonsilencing	2160	1690	98.98	98.28
Nonsilencing	2073	1946	99.18	98.87
Nonsilencing	2023	1631	98.52	98.1
Nonsilencing	1945	2041	99.49	97.55
Nonsilencing	1911	2015	98.85	98.96
Nonsilencing	1910	1999	98.85	98.85
Nonsilencing	2109	2232	98.81	98.25
Nonsilencing	2217	1753	98.29	97.78
Nonsilencing	2063	1926	98.89	98.29
Nonsilencing	2092	1910	99.38	98.27
Nonsilencing	2005	1705	98.3	98.24
Nonsilencing	2030	2006	98.28	97.36
Nonsilencing	1944	1809	98.87	98.51
Nonsilencing	2214	2085	99.28	99.23
Nonsilencing	1984	1824	98.34	97.7
Nonsilencing	2152	2005	98.14	98.15
Nonsilencing	2272	1798	99.3	96.77
Nonsilencing	2019	1986	99.21	98.34
Nonsilencing	2017	1952	99.16	98.1
Nonsilencing	2043	2034	99.07	98.82
Nonsilencing	2079	1812	99.52	98.68
Nonsilencing	2012	1829	99.55	98.14
Nonsilencing	2125	1771	99.11	97.52
Nonsilencing	2092	1665	98.9	97.78
Nonsilencing	1812	1896	98.62	98.68
Nonsilencing	2042	1693	98.63	98.52
Nonsilencing	1947	1953	98.36	98.52
Nonsilencing	1885	2029	99.26	98.42
Nonsilencing	2123	1772	98.54	98.7
Nonsilencing	2216	1885	98.56	98.41
Nonsilencing	1817	1347	99.12	96.66
Nonsilencing	1882	1706	98.88	97.71
Nonsilencing	1773	1698	99.15	97.29
Nonsilencing	1702	1801	98.12	98.28
Nonsilencing	1643	1780	98.42	98.71
Nonsilencing	1858	1663	98.71	96.75
Nonsilencing	1651	1851	98.55	98
Nonsilencing	1917	2065	99.43	98.21
Nonsilencing	1961	1576	99.03	97.21
Nonsilencing	1676	1492	98.69	97.12
Nonsilencing	1696	1517	99.29	96.44
Nonsilencing	1618	1589	98.95	97.04
Nonsilencing	1663	1431	98.02	94.34
Nonsilencing	1975	1656	99.54	93.54
Nonsilencing	1771	1791	98.81	97.21
Nonsilencing	1831	1831	98.31	98.2
Nonsilencing	1869	1345	98.66	93.98
Nonsilencing	1659	1588	98.79	95.78
Nonsilencing	1625	1427	98.83	95.16
Nonsilencing	1801	1239	99.22	93.06
Nonsilencing	1668	1649	98.62	96.36
Nonsilencing	1460	1567	98.42	95.09
Nonsilencing	1555	1310	98.33	94.73
Nonsilencing	1539	1647	97.53	98.66
Nonsilencing	1851	1961	97.03	98.62
Nonsilencing	1751	1523	98.8	98.16
Nonsilencing	1705	1653	98.65	98.12
Nonsilencing	1660	1606	98.13	97.88
Nonsilencing	1457	1662	96.5	98.01
Nonsilencing	1848	1664	98.54	97.78
Nonsilencing	1956	1955	99.13	99.44
Nonsilencing	1745	1850	99.2	98.81
Nonsilencing	1801	1952	98.61	97.95
Nonsilencing	1958	1746	99.18	98.34
Nonsilencing	1890	1939	99.37	99.12
Nonsilencing	1898	1847	99.37	98.86
Nonsilencing	1961	1725	99.64	99.3
Nonsilencing	1916	1777	99.43	98.87
Nonsilencing	1910	1774	99.27	97.91
Nonsilencing	2081	1819	99.47	98.79
Nonsilencing	1954	1846	98.82	99.02
Nonsilencing	2073	1798	99.57	98.39
Nonsilencing	2053	1775	99.32	98.82
Nonsilencing	1987	1962	99.04	99.49
Nonsilencing	1924	1651	99.22	98.67
Nonsilencing	1979	1718	99.34	99.19
Nonsilencing	1847	1813	98.97	98.79
Nonsilencing	2020	1805	99.41	97.84
Nonsilencing	1894	1962	98.84	98.88
Nonsilencing	2027	1788	98.37	98.77
Nonsilencing	1755	2171	99.43	98.53
Nonsilencing	2042	1925	99.07	97.09
Nonsilencing	1962	1850	98.42	99.08
Nonsilencing	2088	1921	98.8	98.49
Nonsilencing	1899	1901	99.63	99.32
Nonsilencing	1923	1875	99.01	98.99
Nonsilencing	1980	1698	99.49	98.12
Nonsilencing	1888	1643	98.62	98.3
Nonsilencing	1721	1575	98.72	97.02
Nonsilencing	1929	1566	99.38	98.08
Nonsilencing	1815	1671	99.01	98.14
Nonsilencing	1841	1808	99.13	98.45
Nonsilencing	1658	1628	98.67	94.9
Nonsilencing	1798	1846	99.17	98.92
Nonsilencing	1887	1636	99.15	98.35
Nonsilencing	1479	1709	96.62	98.54
Nonsilencing	1710	1591	98.3	97.17
Nonsilencing	1996	1666	98.75	97.84
Nonsilencing	1964	1796	98.57	97.83
Nonsilencing	1490	1731	97.52	97.4
Nonsilencing	1839	1483	97.72	95.82
Nonsilencing	1802	1863	98.95	97.96
Nonsilencing	1748	1800	98.74	98.39
Nonsilencing	1786	1495	98.43	97.59
Nonsilencing	1752	1580	98.52	96.14
Nonsilencing	1633	1592	97.24	98.18
Nonsilencing	1669	1667	98.38	98.02
Nonsilencing	1675	1589	98.21	98.49
Nonsilencing	1651	1666	97.76	97.66
Nonsilencing	1787	1465	98.71	97.2
Nonsilencing	1907	1750	99	98.29
Nonsilencing	1745	1454	98.8	97.66
Nonsilencing	1828	1655	97.98	97.34
Nonsilencing	1457	1592	97.67	96.36
Nonsilencing	1664	1642	98.2	97.81
Nonsilencing	1557	1716	99.04	97.38
Nonsilencing	1582	1660	98.1	97.41
Nonsilencing	1611	1781	98.14	98.76
Nonsilencing	1668	1724	98.8	97.68
Nonsilencing	1903	1473	98.69	96.95
Nonsilencing	1765	1802	98.87	98.28
Nonsilencing	1888	1641	99.21	97.81
Nonsilencing	1811	1593	98.18	97.74
Nonsilencing	1512	1596	98.54	96.55
Nonsilencing	1672	1607	98.98	97.26
Nonsilencing	1842	1471	98.81	97.96
Nonsilencing	1624	1434	99.08	97.56
Nonsilencing	1752	1521	98.17	95.27
Nonsilencing	1974	1601	98.23	97.13
Nonsilencing	1524	1549	96.46	97.55
Nonsilencing	1578	1407	97.91	95.59
Nonsilencing	1493	1514	97.25	96.37
Nonsilencing	1681	1604	97.5	98.19
Nonsilencing	1481	1338	97.43	95.22
Nonsilencing	1669	1391	97.54	95.69
Nonsilencing	1789	1395	97.15	94.34
Nonsilencing	1521	1505	95.46	94.09
Nonsilencing	1645	1295	98.84	93.67
Nonsilencing	1590	1367	97.86	94.73
Nonsilencing	1471	1458	97.48	95.68
Nonsilencing	1519	1479	96.58	93.78
Nonsilencing	1933	1758	98.29	98.52
Nonsilencing	1981	1660	98.84	98.07
Nonsilencing	1722	1759	97.5	95.74
Nonsilencing	1770	1704	98.7	98.42
Nonsilencing	1918	2029	98.38	99.11
Nonsilencing	1726	1843	97.97	99.24
Nonsilencing	1529	1743	96.14	97.25
Nonsilencing	1883	2009	98.62	98.36
Nonsilencing	1990	1708	99.05	98.36
Nonsilencing	1963	1940	98.17	97.68
Nonsilencing	2006	1564	98.35	97.51
Nonsilencing	1931	1588	98.03	96.1
Nonsilencing	1944	1610	98.82	97.7
Nonsilencing	1890	1998	98.57	98.55
Nonsilencing	1522	1792	97.57	97.94	98.2648	1.12867
