# Supplementary material for: G Protein-Coupled Receptor Kinase 2 Promotes Flaviviridae Entry and Replication
Source: PLoS Negl Trop Dis. 2012 Sep 13;6(9):e1820. doi: 10.1371/journal.pntd.0001820 (PMC3441407; doi:10.1371/journal.pntd.0001820)
Supplement: Table S2 — Validation of 98 candidate hits: complete data set. (XLS) [file pntd.0001820.s004.xls]

## Sheet: Sheet1
Table S2. Validation of 98 candidate hits: complete data set
Gene Symbol	Product Name	% INFECTION					CELL COUNT	p-value	Number of siRNA validated	% INFECTION
Gene Symbol	Product Name	#1	#2	#3	Mean	Standard deviation	Mean			Mean of all the wells
	GFP siRNA	68.76	60.72	80.33	69.9367	9.85781	2538			76.6256
	GFP siRNA	87.47	67.33	80.42	78.4067	10.2198	2618
	GFP siRNA	88.5	77.85	87.61	84.6533	5.90864	2459.67
	GFP siRNA	88.62	82.28	72.09	80.9967	8.33939	2966.67
	GFP siRNA	78.74	73.96	68.1	73.6	5.32913	3014.33
	GFP siRNA	80.54	72.04	63.9	72.16	8.32065	2727
	Negative Control siRNA	96.61	84.25	60.94	80.6	18.113	2426			84.5344
	Negative Control siRNA	92.83	90.18	69.75	84.2533	12.6299	2392
	Negative Control siRNA	93.86	89.35	78.26	87.1567	8.02795	2308.67
	Negative Control siRNA	90.47	78.45	84.71	84.5433	6.01173	2301.67
	Negative Control siRNA	86.14	83.39	89.78	86.4367	3.20531	2209.67
	Negative Control siRNA	82.41	84.84	85.4	84.2167	1.58948	2140.67
AKT2	Hs_AKT2_3	60.16	55.18	55.46	56.9333	2.79788	2952.33	0.000590429	3
AKT2	Hs_AKT2_5	27.62	5.94	28.21	20.59	12.6907	1366.33	3.90032e-09
AKT2	Hs_AKT2_7	45.06	8.52	7.45	20.3433	21.4119	1938.67	4.20936e-08
AKT2	Hs_AKT2_8	8.98	8.29	8.78	8.68333	0.355012	2346.67	2.4648e-11
ALDH3B2	Hs_ALDH3B2_1	2.98	0.05	0	1.01	1.70625	1948	3.98248e-12	2	* Remove because the two validated siRNA are in the same well
ALDH3B2	Hs_ALDH3B2_2	0.32	0.14	0	0.153333	0.160416	673	3.14232e-12
ALDH3B2	Hs_ALDH3B2_3	90.86	91.26	72.72	84.9467	10.5905	1447	0.0756587
ALDH3B2	Hs_ALDH3B2_4	40.2	52.48	25.57	39.4167	13.4721	3588.67	1.94557e-06
CD3EAP	Hs_ASE-1_1	79.8	66.13	63.84	69.9233	8.62974	2329.33	0.115876	2
CD3EAP	Hs_ASE-1_2	0.18	0.23	0	0.136667	0.120968	501	3.12984e-12
CD3EAP	Hs_ASE-1_3	0.58	0.58	0.56	0.573333	0.011547	1168	3.46025e-12
CD3EAP	Hs_ASE-1_4	55.11	52.51	49.57	52.3967	2.77174	269.333	7.99206e-05
ATP6V0C	Hs_ATP6V0C_1	5.96	2.5	4.51	4.32333	1.73754	3501.67	8.72561e-12	4
ATP6V0C	Hs_ATP6V0C_2	6.81	3.7	5.94	5.48333	1.6045	2909	1.14902e-11
ATP6V0C	Hs_ATP6V0C_3	3.91	2.49	1.38	2.59333	1.26816	2881	5.66752e-12
ATP6V0C	Hs_ATP6V0C_4	1.34	3.56	5.33	3.41	1.99922	1868.67	7.104e-12
ATP6V0D1	Hs_ATP6V0D1_1	15.59	8.85	8.93	11.1233	3.86845	2394	5.60896e-11	4
ATP6V0D1	Hs_ATP6V0D1_2	7.08	8.47	15.07	10.2067	4.26873	802	4.61355e-11
ATP6V0D1	Hs_ATP6V0D1_3	47.85	18.11	38.41	34.79	15.1969	2149	5.87186e-07
ATP6V0D1	Hs_ATP6V0D1_4	4.4	8.57	6.94	6.63667	2.10148	2620.33	1.56344e-11
C19orf26	Hs_C19orf26_1	55.67	14.47	5.2	25.1133	26.8657	2054.67	7.17687e-07	3
C19orf26	Hs_C19orf26_2	9.1	7.91	8.76	8.59	0.612944	2362.67	2.41523e-11
C19orf26	Hs_C19orf26_3	36.91	1.26	3.1	13.7567	20.0725	2104.33	5.04981e-09
C19orf26	Hs_C19orf26_4	74.12	68.79	80.1	74.3367	5.65811	3162.33	0.334257
C2	Hs_C2_1	97.81	96.14	93.9	95.95	1.96191	1762.67	0.000676619	2
C2	Hs_C2_4	4.1	2.01	3.39	3.16667	1.06275	1292	6.45008e-12
C2	Hs_C2_5	88.7	49.69	74.52	70.97	19.7458	3470.67	0.197819
C2	Hs_C2_6	0.48	1.5	0.89	0.956667	0.513258	1143	3.79469e-12
C20orf4	Hs_C20orf4_1	92.11	81.99	86.77	86.9567	5.06258	2340.33	0.0316471	1
C20orf4	Hs_C20orf4_2	2.03	0	0.38	0.803333	1.07918	209.333	3.70743e-12
C20orf4	Hs_C20orf4_3	73.57	67.98	72.98	71.51	3.07127	2440	0.167621
C20orf4	Hs_C20orf4_4	4.48	0.64	1.13	2.08333	2.08998	830.667	5.21724e-12
CA5BP	Hs_CA5BL_11	68.26	62.03	32.53	54.2733	19.0862	2557.67	0.00125828	2
CA5BP	Hs_CA5BL_7	4.08	0.81	3.9	2.93	1.83818	1080	6.28579e-12
CA5BP	Hs_CA5BL_8	98.62	95.63	94.55	96.2667	2.10837	2171	0.000590426
CA5BP	Hs_CA5BL_9	5.33	4.38	3.39	4.36667	0.970069	2193.67	8.57389e-12
CAD	Hs_CAD_1	2.34	2.07	1.11	1.84	0.646452	2141	4.67159e-12	4
CAD	Hs_CAD_2	5.02	5.94	4.32	5.09333	0.812486	1418.33	1.01836e-11
CAD	Hs_CAD_3	2.42	1.09	2.31	1.94	0.738173	2621.67	4.79058e-12
CAD	Hs_CAD_4	16.71	8.96	8.86	11.51	4.50361	2179.67	6.64434e-11
CALML6	Hs_CAGLP_1	50.53	26.74	18.1	31.79	16.7944	3134	3.30292e-07	3
CALML6	Hs_CAGLP_2	0.85	0.55	0.4	0.6	0.229129	1031.67	3.4841e-12
CALML6	Hs_CAGLP_3	0.21	0.04	0	0.0833333	0.111505	2861.33	3.09165e-12
CALML6	Hs_CAGLP_4	37.87	42.66	76.03	52.1867	20.7874	2816.33	0.000793133
CYHR1	Hs_CYHR1_1	10.79	7.98	4.4	7.72333	3.20272	818	2.21368e-11	3
CYHR1	Hs_CYHR1_2	2.94	1.99	1.45	2.12667	0.754343	1157.67	5.00671e-12
CYHR1	Hs_CYHR1_3	12.96	4.33	4.35	7.21333	4.97677	2902.67	2.3548e-11
CYHR1	Hs_CYHR1_4	67.42	61.03	62.23	63.56	3.39628	2889.33	0.0103959
DAPK1	Hs_DAPK1_5	86.5	63.67	42.3	64.1567	22.104	3048.33	0.0414324	2
DAPK1	Hs_DAPK1_6	23.35	21.9	16.05	20.4333	3.86469	1634	7.34361e-10
DAPK1	Hs_DAPK1_8	90.43	68.65	77.05	78.71	10.9845	3630	0.356846
DAPK1	Hs_DAPK1_9	30.04	44.52	35.23	36.5967	7.3361	2886.33	2.21251e-07
CCDC74B	Hs_DKFZp434E2321_1	1.54	2.08	2.35	1.99	0.412432	82	4.82247e-12	3
CCDC74B	Hs_DKFZp434E2321_2	27.26	11.67	7.52	15.4833	10.4078	2345	5.43718e-10
CCDC74B	Hs_DKFZp434E2321_3	4.47	3.65	2.54	3.55333	0.968624	1003	7.05411e-12
CCDC74B	Hs_DKFZp434E2321_4	2.43	0.37	0.33	1.04333	1.20106	579	3.93427e-12
C8orf71	Hs_DKFZP434F122_1	64.51	55.16	33.07	50.9133	16.1445	2490	0.000229766	2
C8orf71	Hs_DKFZP434F122_2	17.08	20.33	12.12	16.51	4.13457	2256	2.45973e-10
C8orf71	Hs_DKFZP434F122_3	0.54	0.99	1.08	0.87	0.28931	984	3.71016e-12
C8orf71	Hs_DKFZP434F122_4	35.3	46.1	36.78	39.3933	5.85509	3793	5.06153e-07
EEF2	Hs_EEF2_1	7.98	2.47	1.81	4.08667	3.38784	1306.67	9.22868e-12	4
EEF2	Hs_EEF2_2	3.41	5.13	2.7	3.74667	1.24949	2997	7.45008e-12
EEF2	Hs_EEF2_3	29.24	20.39	20	23.21	5.22577	3138.33	1.95593e-09
EEF2	Hs_EEF2_4	24.41	19.13	21.5	21.68	2.6446	3529	9.61166e-10
EXT1	Hs_EXT1_1	29.32	13.87	17.69	20.2933	8.04727	3790	1.28076e-09	3
EXT1	Hs_EXT1_2	19	14.28	4.79	12.69	7.2372	3885.33	1.35122e-10
EXT1	Hs_EXT1_3	1.07	0.39	1.13	0.863333	0.411015	3187.33	3.70874e-12
EXT1	Hs_EXT1_4	85.46	59.87	36.19	60.5067	24.6412	2751.33	0.0181805
EDDM3A	Hs_FAM12A_1	7.76	5.6	2.13	5.16333	2.84029	2264	1.1438e-11	2
EDDM3A	Hs_FAM12A_2	81.27	75.35	45.15	67.2567	19.3724	2328	0.0816819
EDDM3A	Hs_FAM12A_3	37.11	46.5	46.83	43.48	5.51905	3538	2.36137e-06
EDDM3A	Hs_FAM12A_4	4.67	5.56	0.38	3.53667	2.76974	888.667	7.69143e-12
C4orf41	Hs_FLJ12716_1	33.08	39.45	25.59	32.7067	6.93754	2437.67	5.3119e-08	4
C4orf41	Hs_FLJ12716_2	26.46	14.07	23.55	21.36	6.47882	2727	1.34046e-09
C4orf41	Hs_FLJ12716_3	6.18	3.63	5.19	5	1.28557	3082.67	1.00893e-11
C4orf41	Hs_FLJ12716_4	15.46	4.29	1.69	7.14667	7.31598	1955	3.32594e-11
GBF1	Hs_GBF1_1	28.78	9.62	15.91	18.1033	9.7665	2873.67	9.69784e-10	4
GBF1	Hs_GBF1_2	2.96	1.6	0.65	1.73667	1.16105	1674.67	4.6179e-12
GBF1	Hs_GBF1_3	30.24	11.17	4.94	15.45	13.1819	2252	1.06993e-09
GBF1	Hs_GBF1_4	4.38	5.1	5.41	4.96333	0.528425	1357.33	9.81662e-12
RPS26P3	Hs_GD:PTPRD_1	13.17	6.96	2.96	7.69667	5.14471	1164.67	2.71457e-11	4
RPS26P3	Hs_GD:PTPRD_2	42	2.83	4.83	16.5533	22.0601	824.667	1.88401e-08
RPS26P3	Hs_GD:PTPRD_3	2.97	1.73	1.56	2.08667	0.769697	1173	4.96147e-12
RPS26P3	Hs_GD:PTPRD_4	6.3	4.51	5.82	5.54333	0.926517	1072.33	1.1394e-11
HTR1E	Hs_HTR1E_1	28.38	35.82	20.18	28.1267	7.82308	1576.33	1.34182e-08	2
HTR1E	Hs_HTR1E_2	71.46	57.16	48.1	58.9067	11.7775	1419.33	0.00276174
HTR1E	Hs_HTR1E_3	7.31	3.62	5.88	5.60333	1.86049	999.333	1.19734e-11
HTR1E	Hs_HTR1E_4	65.34	51.65	51.78	56.2567	7.86667	2514	0.000622057
ITPR2	Hs_ITPR2_1	7.13	3	2.34	4.15667	2.59604	750.667	8.81138e-12	3
ITPR2	Hs_ITPR2_2	55.91	45.73	53.9	51.8467	5.39168	3577.33	7.47401e-05
ITPR2	Hs_ITPR2_3	32.69	31.23	26.18	30.0333	3.416	3928	1.42188e-08
ITPR2	Hs_ITPR2_4	14.75	15.78	12.74	14.4233	1.5461	2019.33	1.14639e-10
RXFP2	Hs_LGR8_1	3.79	4.58	6.56	4.97667	1.42697	1768	1.00842e-11	2
RXFP2	Hs_LGR8_2	78.04	79.95	84.42	80.8033	3.27448	2957.33	0.214926
RXFP2	Hs_LGR8_3	82.03	69.98	50.59	67.5333	15.8622	2918	0.0748756
RXFP2	Hs_RXFP2_1	2.45	1.95	8.53	4.31	3.66317	2773	9.99061e-12
RPLP0P6	Hs_LOC220717_1	97.84	87.19	74.58	86.5367	11.6438	1954.33	0.0477882	3
RPLP0P6	Hs_LOC220717_2	0.89	1.99	0.2	1.02667	0.902792	1027.33	3.88583e-12
RPLP0P6	Hs_LOC220717_3	23.96	3.02	5.44	10.8067	11.4552	1352.67	2.04296e-10
RPLP0P6	Hs_LOC220717_4	12.52	8.9	24.73	15.3833	8.29435	2831.67	3.38142e-10
RPL10P16	Hs_LOC284393_5	0.24	0.24	0	0.16	0.138564	859.667	3.14686e-12	3
RPL10P16	Hs_LOC284393_6	2.06	0.87	1.08	1.33667	0.635164	1117	4.15282e-12
RPL10P16	Hs_LOC284393_7	0.82	0	2.61	1.14333	1.3347	956.333	4.04523e-12
RPL10P16	Hs_LOC284393_8	79.09	72.53	88.27	79.9633	7.90626	2225.33	0.27118
CCDC36	Hs_LOC339834_1	78.56	64.51	60.14	67.7367	9.62458	2715.33	0.0610599	2
CCDC36	Hs_LOC339834_2	5.77	19.73	15.35	13.6167	7.13959	2363.67	1.6991e-10
CCDC36	Hs_LOC339834_3	0.82	1.68	1	1.16667	0.453578	608	3.98111e-12
CCDC36	Hs_LOC339834_4	87.29	86.05	83.88	85.74	1.72601	2975.67	0.0463603
	Hs_LOC340549_1	83.86	12.61	5.57	34.0133	43.3118	349	0.000245381	3
	Hs_LOC340549_2	7.4	12.98	5.35	8.57667	3.94875	2086.67	2.94208e-11
	Hs_LOC340549_3	2.16	1.75	2.84	2.25	0.550545	1694.67	5.13542e-12
	Hs_LOC340549_4	19.34	25.63	19.84	21.6033	3.49615	2861	1.00306e-09
RPL13AP20	Hs_LOC387841_1	0.13	0.23	0	0.12	0.115326	820.667	3.11782e-12	4
RPL13AP20	Hs_LOC387841_2	4.89	5.99	2.92	4.6	1.55541	1060.67	9.25279e-12
RPL13AP20	Hs_LOC387841_3	9.02	2.58	1.88	4.49333	3.9358	1025.67	1.07304e-11
RPL13AP20	Hs_LOC387841_4	0.39	0.23	0	0.206667	0.196044	1092.67	3.18163e-12
RPL13AP25	Hs_LOC387930_1	5.62	1.38	0.79	2.59667	2.63485	1115	6.09439e-12	3
RPL13AP25	Hs_LOC387930_2	1.25	0.18	0.34	0.59	0.577148	1323.33	3.48937e-12
RPL13AP25	Hs_LOC387930_3	0.66	0.62	0.45	0.576667	0.111505	1048.67	3.46349e-12
RPL13AP25	Hs_LOC387930_4	46.64	22.08	49.28	39.3333	15	4038.33	2.64817e-06
RPL6P22	Hs_LOC388460_1	82.69	76.3	74.65	77.88	4.24649	1037.33	0.406119	3
RPL6P22	Hs_LOC388460_2	1.49	0.29	0.28	0.686667	0.695725	1064.33	3.5755e-12
RPL6P22	Hs_LOC388460_3	4.29	1.28	2.04	2.53667	1.56526	696.667	5.65623e-12
RPL6P22	Hs_LOC388460_4	0.08	0.26	0.57	0.303333	0.247857	1128	3.25419e-12
RPL21P131	Hs_LOC388532_1	3.82	1.36	0.35	1.84333	1.78478	817.667	4.8538e-12	2
RPL21P131	Hs_LOC388532_2	96.33	92.59	91.23	93.3833	2.64093	2706.33	0.00213122
RPL21P131	Hs_LOC388532_3	94.13	95.33	93.38	94.28	0.983616	1446.67	0.00138978
RPL21P131	Hs_LOC388532_4	2.33	3.45	2.95	2.91	0.56107	1271.33	6.00236e-12
RPL21P20	Hs_LOC388621_1	8.35	1.74	2.93	4.34	3.52336	712	9.93015e-12	4
RPL21P20	Hs_LOC388621_2	0.71	1.15	0.43	0.763333	0.362951	1240.33	3.62205e-12
RPL21P20	Hs_LOC388621_3	0.4	0.31	0.39	0.366667	0.0493288	999.333	3.29933e-12
RPL21P20	Hs_LOC388621_4	0.2	0.57	0.38	0.383333	0.185023	1039.33	3.31346e-12
	Hs_LOC388681_1	68.24	45.66	35.79	49.8967	16.6347	3372	0.000171424	2
	Hs_LOC388681_2	10.64	28.6	14.38	17.8733	9.47591	2466	8.54444e-10
	Hs_LOC388681_3	14.77	0.48	2.98	6.07667	7.63171	638.667	2.71003e-11
	Hs_LOC388681_4	68.93	74.84	87.7	77.1567	9.59705	2478	0.461982
RPL7P23	Hs_LOC389305_1	2.99	0.84	0.68	1.50333	1.28997	884	4.39177e-12	4
RPL7P23	Hs_LOC389305_2	1.75	0.29	0.56	0.866667	0.77681	1040.67	3.7336e-12
RPL7P23	Hs_LOC389305_3	0.23	0.54	0.48	0.416667	0.164418	874.667	3.33867e-12
RPL7P23	Hs_LOC389305_4	0.44	1.29	1.23	0.986667	0.474377	969	3.81918e-12
RPL10P9	Hs_LOC389342_1	95.16	92.13	93.75	93.68	1.51621	3510.67	0.00182321	3
RPL10P9	Hs_LOC389342_2	5.5	1.54	0.69	2.57667	2.56711	806.667	6.0371e-12
RPL10P9	Hs_LOC389342_3	0.77	1.19	0	0.653333	0.603517	1145.67	3.54229e-12
RPL10P9	Hs_LOC389342_4	3.46	1.4	3.72	2.86	1.27106	862.667	6.03701e-12
RPL27AP6	Hs_LOC389435_1	30.96	34.88	25	30.28	4.97498	2771.67	1.79926e-08	3
RPL27AP6	Hs_LOC389435_2	0.86	0	0.14	0.333333	0.461447	713.667	3.28351e-12
RPL27AP6	Hs_LOC389435_3	0.75	1.54	0.67	0.986667	0.480867	1188	3.81951e-12
RPL27AP6	Hs_LOC389435_4	62.86	29.31	65.45	52.54	20.1594	719.333	0.000809768
	Hs_LOC390020_1	92.91	78.39	76.46	82.5867	8.9922	3011.33	0.143834	1
	Hs_LOC390020_2	6.81	2.96	3.64	4.47	2.05482	1668.67	9.18673e-12
	Hs_LOC390020_3	82.26	38.34	55.43	58.6767	22.1393	2136.33	0.00818355
	Hs_LOC390020_4	57.93	54.26	55.05	55.7467	1.93164	4005.33	0.000339437
	Hs_LOC390258_1	79.3	73.12	69.28	73.9	5.05533	1995	0.304401	3
	Hs_LOC390258_2	1.55	0.97	0.2	0.906667	0.677225	2100	3.76094e-12
	Hs_LOC390258_3	39.47	30.63	39.95	36.6833	5.24783	3760.67	1.72975e-07
	Hs_LOC390258_4	40.09	19.46	23.98	27.8433	10.844	1974	2.22306e-08
IMPDH1P6	Hs_LOC392267_1	74.39	54.81	55.55	61.5833	11.0971	2153	0.00735498	3
IMPDH1P6	Hs_LOC392267_2	0.65	0.94	0.33	0.64	0.305123	532.333	3.51839e-12
IMPDH1P6	Hs_LOC392267_3	17.38	32.5	37.32	29.0667	10.4039	3461.67	2.98508e-08
IMPDH1P6	Hs_LOC392267_4	4.12	20.47	10.36	11.65	8.25098	992.667	1.24189e-10
RPL26P36	Hs_LOC392501_1	46.33	21.42	24.56	30.77	13.5665	3473.67	1.06094e-07	3
RPL26P36	Hs_LOC392501_2	30.62	34.73	31.77	32.3733	2.12039	2820.33	2.89173e-08
RPL26P36	Hs_LOC392501_3	60.16	52.07	16.02	42.75	23.4996	2508.67	5.6907e-05
RPL26P36	Hs_LOC392501_4	0.28	0.57	1.09	0.646667	0.410406	1097	3.52742e-12
	Hs_LOC392528_1	24.01	2.78	2.59	9.79333	12.3124	2462.67	1.96499e-10	3
	Hs_LOC392528_2	51.54	10.16	25.34	29.0133	20.9331	1352.67	4.24797e-07
	Hs_LOC392528_3	91.37	91.78	89.82	90.99	1.03378	2032.67	0.00578513
	Hs_LOC392528_4	7.08	3.54	15.16	8.59333	5.95598	992	3.81152e-11
TRIM69	Hs_LOC400368_1	6.53	1.16	1.52	3.07	3.00185	2256.67	7.00772e-12	3
TRIM69	Hs_LOC400368_2	5.23	1.1	2.73	3.02	2.08022	605	6.50386e-12
TRIM69	Hs_LOC400368_3	71.92	47.69	41.19	53.6	16.195	3546.33	0.000634344
TRIM69	Hs_LOC400368_4	1.78	1.49	5.63	2.96667	2.31107	1149.33	6.51025e-12
RPL7AP63	Hs_LOC401865_1	10.35	10.47	3.83	8.21667	3.79944	637	2.64655e-11	3
RPL7AP63	Hs_LOC401865_2	39.28	15.33	8.6	21.07	16.1253	2142.33	1.11718e-08
RPL7AP63	Hs_LOC401865_3	1	0	0.31	0.436667	0.511892	1381	3.36485e-12
RPL7AP63	Hs_LOC401865_4	89.43	75.87	80.72	82.0067	6.87096	1913.33	0.16231
RPL23AP65	Hs_LOC440027_1	86.18	32.05	31.96	50.0633	31.278	3264	0.00206509	3
RPL23AP65	Hs_LOC440027_2	3.51	5.06	1.03	3.2	2.03281	1480.33	6.77005e-12
RPL23AP65	Hs_LOC440027_3	5.74	1.18	3.22	3.38	2.28421	1042	7.17005e-12
RPL23AP65	Hs_LOC440027_4	2.3	1.6	2.73	2.21	0.570351	1147.67	5.08887e-12
	Hs_LOC440070_1	92.82	71.07	74.47	79.4533	11.7	3036.33	0.311418	1
	Hs_LOC440070_2	0.23	1.67	0.43	0.776667	0.780085	1268.67	3.65688e-12
	Hs_LOC440070_3	56.4	31.34	32.21	39.9833	14.2239	2696.67	2.80354e-06
	Hs_LOC440070_4	0	1.95	0.87	0.94	0.976883	184.667	3.81573e-12
	Hs_LOC440464_1	85.73	71.33	62.51	73.19	11.7212	3083.67	0.275441	0
	Hs_LOC440464_2	61.01	75.66	69.05	68.5733	7.33662	3231	0.0742586
	Hs_LOC440464_3	76.32	24.49	33.59	44.8	27.6737	1949	0.000249124
	Hs_LOC440464_4	4.17	1.82	3.28	3.09	1.18647	54.6667	6.35754e-12
RPLP1P4	Hs_LOC440927_1	0.19	0.08	0.37	0.213333	0.146401	1147	3.18577e-12	4
RPLP1P4	Hs_LOC440927_2	0.64	0.65	0.19	0.493333	0.262742	1771	3.40015e-12
RPLP1P4	Hs_LOC440927_3	0	0	0	0	0	1821.67	3.03257e-12
RPLP1P4	Hs_LOC440927_4	0.34	0.35	0.65	0.446667	0.176163	1433	3.36202e-12
RPL26P19	Hs_LOC441073_1	94.12	94.89	92.28	93.7633	1.34106	3549.33	0.00175273	2
RPL26P19	Hs_LOC441073_2	0.61	0.22	0.24	0.356667	0.219621	456	3.2938e-12
RPL26P19	Hs_LOC441073_3	9.36	13.96	7.81	10.3767	3.19857	925.333	4.34516e-11
RPL26P19	Hs_LOC441073_4	58.49	31.27	67.8	52.52	18.9826	1703.67	0.000665079
FAM22G	Hs_LOC441457_1	61.63	38.34	28.99	42.9867	16.8088	3690	1.43633e-05	2
FAM22G	Hs_LOC441457_2	9.33	8.21	5.17	7.57	2.15258	2461.67	1.97758e-11
FAM22G	Hs_LOC441457_3	46.96	13.49	35.39	31.9467	16.9986	2801.67	3.65878e-07
FAM22G	Hs_LOC441457_4	71.25	56.64	64.48	64.1233	7.31153	633.667	0.0152113
	Hs_LOC441799_1	15.55	22.62	14.09	17.42	4.56212	3341.67	3.32577e-10	3
	Hs_LOC441799_2	56.82	14.65	8.92	26.7967	26.1583	1465.67	9.35811e-07
	Hs_LOC441799_3	87.33	65.23	82.86	78.4733	11.6848	3063.33	0.373705
	Hs_LOC441799_4	0.33	1.61	0.37	0.77	0.727736	750.333	3.64733e-12
	Hs_LOC442045_1	54.61	16.9	9.93	27.1467	24.0379	1721.33	5.79703e-07	3
	Hs_LOC442045_2	10.01	8.06	4.78	7.61667	2.64303	2180.67	2.06423e-11
	Hs_LOC442045_3	17.11	1.76	1.6	6.82333	8.90887	239.667	4.19469e-11
	Hs_LOC442045_4	7.63	7.78	6.19	7.2	0.877895	2429.67	1.71253e-11
	Hs_LOC442209_1	30.87	15.96	13.66	20.1633	9.34329	2607	1.59146e-09	4
	Hs_LOC442209_2	9.24	4.07	6.03	6.44667	2.61006	1343	1.54011e-11
	Hs_LOC442209_3	0.33	0.25	0.17	0.25	0.08	1187.67	3.21209e-12
	Hs_LOC442209_4	1.66	0.79	2.63	1.69333	0.920453	759.667	4.5404e-12
TMEM111	Hs_LOC55831_1	25.81	23.94	16.21	21.9867	5.08936	3272.33	1.33084e-09	4
TMEM111	Hs_LOC55831_2	1.57	1.68	1.79	1.68	0.11	1384.67	4.47524e-12
TMEM111	Hs_LOC55831_3	6.67	4.64	2.15	4.48667	2.2639	2794.67	9.33601e-12
TMEM111	Hs_LOC55831_4	7.3	3.63	3.75	4.89333	2.0851	2191.33	1.01938e-11
LINGO4	Hs_LRRN6D_1	57.28	39.23	13.96	36.8233	21.76	2825	5.75584e-06	3
LINGO4	Hs_LRRN6D_2	95.66	73.63	88.24	85.8433	11.2088	2320.33	0.0585575
LINGO4	Hs_LRRN6D_4	32.86	16.2	19.82	22.96	8.76263	1808.33	3.21674e-09
LINGO4	Hs_LRRN6D_5	3.83	4.36	5.11	4.43333	0.643143	1982	8.65101e-12
MAT2A	Hs_MAT2A_1	11.46	3.05	7.44	7.31667	4.20636	1560	2.20459e-11	4
MAT2A	Hs_MAT2A_2	0.21	0	0.18	0.13	0.113578	1050.67	3.12498e-12
MAT2A	Hs_MAT2A_3	0.17	0.04	0	0.07	0.0888819	2241.33	3.08201e-12
MAT2A	Hs_MAT2A_4	0.95	1.04	0.51	0.833333	0.283608	1265.33	3.67863e-12
NAPG	Hs_NAPG_1	53.16	40.63	30.12	41.3033	11.5347	3278.33	2.59303e-06	2
NAPG	Hs_NAPG_2	0	0.09	0.11	0.0666667	0.0585947	954.667	3.07946e-12
NAPG	Hs_NAPG_3	9.14	10.78	9.22	9.71333	0.924626	2356.33	3.2368e-11
NAPG	Hs_NAPG_4	90.87	90.93	92.88	91.56	1.14355	904	0.00454435
NDUFB7	Hs_NDUFB7_1	1.51	0.21	3.7	1.80667	1.76381	628.333	4.80749e-12	4
NDUFB7	Hs_NDUFB7_2	28.63	16.01	16.9	20.5133	7.04331	1475.67	1.14458e-09
NDUFB7	Hs_NDUFB7_3	12.12	5.38	11.72	9.74	3.78116	893.667	3.88943e-11
NDUFB7	Hs_NDUFB7_4	12.3	5.58	6.68	8.18667	3.60446	1521.33	2.57754e-11
ISCU	Hs_NIFUN_1	10.24	3.09	1.78	5.03667	4.55357	1257.33	1.31052e-11	2
ISCU	Hs_NIFUN_2	67.96	47.37	58.52	57.95	10.3068	3883.67	0.00161229
ISCU	Hs_NIFUN_3	59.15	62.8	36.83	52.9267	14.0591	3278.67	0.000352738
ISCU	Hs_NIFUN_4	0	0.07	0	0.0233333	0.0404145	1176	3.04891e-12
ODC1	Hs_ODC1_2	5.19	1.37	2.31	2.95667	1.99041	2076	6.37549e-12	3
ODC1	Hs_ODC1_3	2.35	1.36	0.91	1.54	0.736682	1834.67	4.36262e-12
ODC1	Hs_ODC1_6	63.73	21.55	51.23	45.5033	21.6653	2619	9.58012e-05
ODC1	Hs_ODC1_7	10.48	7.98	17.45	11.97	4.90768	1794.67	7.86885e-11
OLIG2	Hs_OLIG2_1	1.52	1.61	1.02	1.38333	0.317857	3368.33	4.18098e-12	2
OLIG2	Hs_OLIG2_2	96.14	93.45	93.67	94.42	1.49362	1140	0.00131667
OLIG2	Hs_OLIG2_4	81.71	62.54	88.52	77.59	13.4711	3183.67	0.435011
OLIG2	Hs_OLIG2_5	20.41	19.69	13.75	17.95	3.65508	2084.33	3.51728e-10
OSCAR	Hs_OSCAR_1	42.83	50.24	33.13	42.0667	8.5805	3023	2.04904e-06	2
OSCAR	Hs_OSCAR_2	15.45	26.2	7.84	16.4967	9.22464	1881.67	5.53177e-10
OSCAR	Hs_OSCAR_3	64.52	1.25	4.11	23.2933	35.732	331.333	4.36144e-06
OSCAR	Hs_OSCAR_5	35.1	43.41	34	37.5033	5.14481	3252.33	2.30808e-07
PDE11A	Hs_PDE11A_1	6.09	4.16	2.46	4.23667	1.81621	2313.67	8.57768e-12	2
PDE11A	Hs_PDE11A_2	53.53	49.74	66.24	56.5033	8.64251	3059	0.000745463
PDE11A	Hs_PDE11A_3	91.7	87.23	81.27	86.7333	5.23271	2332.33	0.0345168
PDE11A	Hs_PDE11A_4	27.22	22.16	39.86	29.7467	9.1165	3108.67	2.86986e-08
PON1	Hs_PON1_1	55.27	55.91	58.66	56.6133	1.80112	3781	0.000496821	2	* Remove because the two validated siRNA are in the same well
PON1	Hs_PON1_3	66.38	38.35	39.54	48.09	15.8508	2707.33	7.58327e-05
PON1	Hs_PON1_5	2.17	2.95	4.36	3.16	1.11	2961.33	6.44881e-12
PON1	Hs_PON1_6	46.62	33.89	33.06	37.8567	7.60061	2175	3.63839e-07
PDP1	Hs_PPM2C_5	60.76	50.66	61.34	57.5867	6.00568	2930.67	0.000939289	2	* Remove because the two validated siRNA are in the same well
PDP1	Hs_PPM2C_6	93.51	75.84	67.78	79.0433	13.1607	3467.67	0.340359
PDP1	Hs_PPM2C_7	23.89	5.83	7.52	12.4133	9.97494	2017.67	2.17885e-10
PDP1	Hs_PPM2C_8	56.8	31.33	21.66	36.5967	18.1524	3201	2.20166e-06
PREB	Hs_PREB_1	9.89	6.57	7.23	7.89667	1.75754	3905.67	2.10257e-11	4
PREB	Hs_PREB_2	5.11	6.17	3.2	4.82667	1.50514	1643	9.75408e-12
PREB	Hs_PREB_3	28.32	20.97	36.34	28.5433	7.68743	1998.33	1.49932e-08
PREB	Hs_PREB_4	13.36	6.25	11.98	10.53	3.77027	2345	4.76167e-11
RPL10A	Hs_RPL10A_1	66.41	49.87	37.45	51.2433	14.5288	1476.67	0.000198191	2
RPL10A	Hs_RPL10A_2	2.15	0.72	1.94	1.60333	0.772161	1410.33	4.43081e-12
RPL10A	Hs_RPL10A_3	0.67	0.13	0	0.266667	0.355293	684	3.2297e-12
RPL10A	Hs_RPL10A_4	51.1	60.95	55.63	55.8933	4.93028	1282.67	0.000417725
RPL11	Hs_RPL11_1	1.49	0.41	0.35	0.75	0.641561	800.333	3.62467e-12	4
RPL11	Hs_RPL11_2	48.44	22.72	4.03	25.0633	22.2975	1118.67	1.98797e-07
RPL11	Hs_RPL11_3	0.33	0.2	0.11	0.213333	0.110604	939	3.18537e-12
RPL11	Hs_RPL11_4	0.23	0.22	0.49	0.313333	0.15308	862.667	3.26e-12
RPL12	Hs_RPL12_1	0.7	0	0.97	0.556667	0.500633	1036.33	3.45874e-12	3
RPL12	Hs_RPL12_2	8.84	3.05	1.23	4.37333	3.97384	993	1.04663e-11
RPL12	Hs_RPL12_3	96.45	93.42	85.88	91.9167	5.443	2384.33	0.00448245
RPL12	Hs_RPL12_4	1.33	1.33	2.42	1.69333	0.629312	699.333	4.51268e-12
RPL14P1	Hs_RPL14L_1	91.36	90.28	71.72	84.4533	11.0406	1786.33	0.0891874	3
RPL14P1	Hs_RPL14L_2	3.78	2.19	1.52	2.49667	1.16079	1195.33	5.52019e-12
RPL14P1	Hs_RPL14L_3	8.82	1.27	3.18	4.42333	3.92556	791	1.05399e-11
RPL14P1	Hs_RPL14L_4	0.49	1.56	0.48	0.843333	0.620672	557	3.70248e-12
RPL18	Hs_RPL18_1	0.12	0.3	0.23	0.216667	0.0907377	902.667	3.18764e-12	4
RPL18	Hs_RPL18_2	5.25	3.9	0.97	3.37333	2.18807	1199	7.11747e-12
RPL18	Hs_RPL18_3	0.24	0.11	0	0.116667	0.120139	961	3.11549e-12
RPL18	Hs_RPL18_4	4.51	1.6	5.23	3.78	1.92195	1147.33	7.72856e-12
RPL18A	Hs_RPL18A_1	1.99	0.7	0.36	1.01667	0.859903	1280.33	3.87284e-12	3
RPL18A	Hs_RPL18A_2	1.14	0.24	0.6	0.66	0.45299	452	3.54008e-12
RPL18A	Hs_RPL18A_3	0.44	0.42	0.2	0.353333	0.133167	959.333	3.2899e-12
RPL18A	Hs_RPL18A_4	91.69	76	90.33	86.0067	8.69267	2401.33	0.0501186
RPL19	Hs_RPL19_1	0.58	0.15	0.74	0.49	0.305123	681.333	3.39865e-12	3
RPL19	Hs_RPL19_2	74.97	63.04	47.31	61.7733	13.8734	2455.33	0.0100464
RPL19	Hs_RPL19_3	1.89	0.68	1.92	1.49667	0.707413	736	4.31626e-12
RPL19	Hs_RPL19_4	1.8	1.68	0.97	1.48333	0.44859	738	4.28541e-12
RPL21	Hs_RPL21_1	1.82	1.75	0.47	1.34667	0.760022	1065	4.17237e-12	4
RPL21	Hs_RPL21_2	0.73	0.75	0.48	0.653333	0.150444	910.333	3.52586e-12
RPL21	Hs_RPL21_3	15.61	0.58	0.96	5.71667	8.56998	1025.33	2.98454e-11
RPL21	Hs_RPL21_4	1.39	2.93	1.09	1.80333	0.987185	1001.67	4.66678e-12
RPL23	Hs_RPL23_1	7.31	1.08	1.2	3.19667	3.56276	776.667	7.58412e-12	4
RPL23	Hs_RPL23_2	1.98	0.42	1.25	1.21667	0.780534	1439.67	4.0498e-12
RPL23	Hs_RPL23_3	41.92	2.86	8.58	17.7867	21.0949	1185.67	1.94264e-08
RPL23	Hs_RPL23_4	1.75	1.03	1.8	1.52667	0.430852	1156.67	4.32803e-12
RPL27A	Hs_RPL27A_1	0.16	0.59	0.45	0.4	0.219317	664.333	3.32683e-12	4
RPL27A	Hs_RPL27A_2	1.75	0.35	0.44	0.846667	0.783603	1184.33	3.71689e-12
RPL27A	Hs_RPL27A_3	7.91	0.34	0	2.75	4.47192	1061.33	7.51331e-12
RPL27A	Hs_RPL27A_4	1.01	1.81	0.97	1.26333	0.473849	1023.33	4.07264e-12
RPL3	Hs_RPL3_1	0.18	0.86	0.84	0.626667	0.386954	1198.33	3.51027e-12	3
RPL3	Hs_RPL3_2	4.97	3.48	2.33	3.59333	1.32364	796.333	7.20049e-12
RPL3	Hs_RPL3_3	7.61	1.09	3.75	4.15	3.27835	791	9.27971e-12
RPL3	Hs_RPL3_4	0.84	0.8	1.75	1.13	0.537308	818	3.95179e-12
RPL35A	Hs_RPL35A_1	1.21	0.69	0.25	0.716667	0.480555	834.667	3.58801e-12	4
RPL35A	Hs_RPL35A_2	2.38	1.28	0.89	1.51667	0.772679	921.667	4.34214e-12
RPL35A	Hs_RPL35A_3	0	0.19	17.22	5.80333	9.88758	1831	4.05622e-11
RPL35A	Hs_RPL35A_4	2.23	2.14	1.09	1.82	0.633798	946.333	4.64875e-12
RPL36	Hs_RPL36_1	2.33	0.23	0.98	1.18	1.06419	870	4.04407e-12	3
RPL36	Hs_RPL36_4	0.8	0.53	0.42	0.583333	0.195533	963.667	3.47005e-12
RPL36	Hs_RPL36_5	65.81	29.74	55.54	50.3633	18.5839	799	0.000287596
RPL36	Hs_RPL36_6	1.49	0.54	3.71	1.91333	1.62685	603.333	4.89821e-12
RPL38	Hs_RPL38_3	5.32	1.8	2.94	3.35333	1.79603	841	6.93641e-12	4
RPL38	Hs_RPL38_4	0.96	2.49	1.6	1.68333	0.768397	825	4.51405e-12
RPL38	Hs_RPL38_5	0.61	0.73	0.09	0.476667	0.340196	1112	3.38926e-12
RPL38	Hs_RPL38_6	7.99	5.04	5.14	6.05667	1.67506	769.333	1.32631e-11
RPL4	Hs_RPL4_1	55.68	30.36	20.76	35.6	18.0401	1999	1.54451e-06	4
RPL4	Hs_RPL4_2	0.71	0.2	0	0.303333	0.366106	1079.67	3.25741e-12
RPL4	Hs_RPL4_5	0.29	0.1	0.09	0.16	0.112694	1042.33	3.14658e-12
RPL4	Hs_RPL4_6	1.43	0.34	0.87	0.88	0.545069	599.333	3.72958e-12
RPL5	Hs_RPL5_1	59.68	45.32	27.82	44.2733	15.9558	1431.33	1.90137e-05	3
RPL5	Hs_RPL5_2	1.64	0.16	0.43	0.743333	0.788184	822.667	3.62942e-12
RPL5	Hs_RPL5_3	4.7	0.85	2.03	2.52667	1.97247	807.333	5.75365e-12
RPL5	Hs_RPL5_4	2.54	3.17	3.44	3.05	0.461844	1048.67	6.1965e-12
RPL6	Hs_RPL6_1	99.91	97.88	95.2	97.6633	2.36246	2215.67	0.000320578	3
RPL6	Hs_RPL6_2	0.91	0.86	0.81	0.86	0.05	620.333	3.69749e-12
RPL6	Hs_RPL6_3	0.48	0.43	0	0.303333	0.263881	1090	3.25455e-12
RPL6	Hs_RPL6_4	1.92	2.3	3.65	2.62333	0.909194	1161.67	5.64776e-12
RPL7	Hs_RPL7_1	0.34	0	0	0.113333	0.196299	810	3.11412e-12	4
RPL7	Hs_RPL7_2	0.3	0.11	0.2	0.203333	0.0950438	966	3.17792e-12
RPL7	Hs_RPL7_3	0	0.38	0.4	0.26	0.225389	520.667	3.22143e-12
RPL7	Hs_RPL7_4	0.67	0.91	1.14	0.906667	0.235018	951	3.74036e-12
RPL7A	Hs_RPL7A_1	43.73	43.35	19.53	35.5367	13.8635	4022.67	5.50516e-07	4
RPL7A	Hs_RPL7A_5	10.69	7.35	8.14	8.72667	1.74558	1128.67	2.59095e-11
RPL7A	Hs_RPL7A_6	0.96	1.38	1.25	1.19667	0.215019	1141.33	4.00028e-12
RPL7A	Hs_RPL7A_7	0.29	0.09	0	0.126667	0.148436	1085	3.12297e-12
RPL8	Hs_RPL8_1	1.84	1.23	0.16	1.07667	0.850431	727	3.92628e-12	4
RPL8	Hs_RPL8_2	0.21	0.12	0.11	0.146667	0.0550757	918	3.13654e-12
RPL8	Hs_RPL8_3	0	0.11	0.1	0.07	0.0608276	881	3.08183e-12
RPL8	Hs_RPL8_4	1.11	0.57	1.83	1.17	0.632139	901.333	3.99471e-12
RPL9	Hs_RPL9_1	3.05	0.23	0.46	1.24667	1.56596	912.333	4.18139e-12	4
RPL9	Hs_RPL9_2	1.06	0.36	0	0.473333	0.539011	927	3.39473e-12
RPL9	Hs_RPL9_3	0.2	1.83	0.1	0.71	0.971236	973.333	3.61736e-12
RPL9	Hs_RPL9_4	0.42	1.16	1.16	0.913333	0.427239	728.667	3.75264e-12
RPLP1	Hs_RPLP1_1	0.55	0.25	0.08	0.293333	0.237978	1196.33	3.24649e-12	4
RPLP1	Hs_RPLP1_2	0.28	0	0	0.0933333	0.161658	759.333	3.09933e-12
RPLP1	Hs_RPLP1_3	0	0	0	0	0	455	3.03257e-12
RPLP1	Hs_RPLP1_4	4.73	3.05	7.64	5.14	2.3223	1570.67	1.0975e-11
RPLP2	Hs_RPLP2_1	0	0	0	0	0	1026	3.03257e-12	4
RPLP2	Hs_RPLP2_2	0.23	0.49	0.44	0.386667	0.137961	866.667	3.31531e-12
RPLP2	Hs_RPLP2_3	0	0	0	0	0	850.333	3.03257e-12
RPLP2	Hs_RPLP2_4	0.07	0.07	0	0.0466667	0.0404145	1501.33	3.06528e-12
SEC61A1	Hs_SEC61A1_1	0.42	0	0	0.14	0.242487	618.333	3.13412e-12	4
SEC61A1	Hs_SEC61A1_2	7.94	3.45	2.54	4.64333	2.89103	2632.67	1.01234e-11
SEC61A1	Hs_SEC61A1_3	0.18	0.28	0.12	0.193333	0.080829	711	3.17051e-12
SEC61A1	Hs_SEC61A1_4	0.22	0	0.07	0.0966667	0.112398	1431.67	3.10113e-12
SIT1	Hs_SIT_1	0.57	0	0.18	0.25	0.291376	1055.67	3.21553e-12	2
SIT1	Hs_SIT_2	93.32	83.26	65.14	80.5733	14.2808	1155	0.255507
SIT1	Hs_SIT_3	14.39	0.88	2.57	5.94667	7.3608	744.667	2.4977e-11
SIT1	Hs_SIT_4	95.39	97.11	97.28	96.5933	1.04558	1712	0.000499298
SKP1	Hs_SKP1A_10	89.41	71.8	88.79	83.3333	9.99297	2534.33	0.119602	1
SKP1	Hs_SKP1A_11	55.74	56.75	29.73	47.4067	15.3168	3763	5.31085e-05
SKP1	Hs_SKP1A_13	20.67	14.91	39.21	24.93	12.6978	2453.67	1.39388e-08
SKP1	Hs_SKP1A_9	85.58	59.98	59.23	68.2633	15.0014	2481.67	0.0885851
SRP54	Hs_SRP54_1	1.71	0.27	0.1	0.693333	0.884553	2817.67	3.59558e-12	4
SRP54	Hs_SRP54_2	0.1	0	0	0.0333333	0.057735	1958.33	3.05599e-12
SRP54	Hs_SRP54_3	0.26	0.04	0	0.1	0.14	2253.33	3.1038e-12
SRP54	Hs_SRP54_4	0.4	0.18	0.29	0.29	0.11	3318.33	3.24204e-12
TDRD3	Hs_TDRD3_2	77.61	52.71	31.32	53.88	23.1672	2894	0.00201001	3
TDRD3	Hs_TDRD3_5	63.33	7.51	18.67	29.8367	29.5379	1835.67	5.12942e-06
TDRD3	Hs_TDRD3_6	23.94	21.79	35.8	27.1767	7.545	2802.33	9.44835e-09
TDRD3	Hs_TDRD3_7	31.62	51.47	21.72	34.9367	15.1498	3057.33	6.09622e-07
TEK	Hs_TEK_3	96.87	75.54	95.02	89.1433	11.8171	2392.33	0.0198133	1
TEK	Hs_TEK_4	34.99	0.36	5.69	13.68	18.6464	329	3.21324e-09
TEK	Hs_TEK_5	74.51	60.48	54.67	63.22	10.1999	3590.67	0.0128114
TEK	Hs_TEK_6	28.54	5.51	12.86	15.6367	11.7634	2810.33	7.82746e-10
TICAM1	Hs_TICAM1_1	30.85	43.01	33.16	35.6733	6.45787	1980.33	1.39929e-07	3
TICAM1	Hs_TICAM1_2	23.27	5.49	15.45	14.7367	8.91144	1398.67	3.2102e-10
TICAM1	Hs_TICAM1_3	1.49	0.79	0	0.76	0.745453	1546.33	3.64019e-12
TICAM1	Hs_TRIF_5	51.44	49.75	43.22	48.1367	4.34099	2818	1.41641e-05
XPOT	Hs_XPOT_1	1.92	1.34	1.1	1.45333	0.421584	1547.33	4.25418e-12	1
XPOT	Hs_XPOT_2	43.61	46.05	28.73	39.4633	9.37506	3096.67	8.79609e-07
XPOT	Hs_XPOT_3	62.28	45.58	37.2	48.3533	12.7679	2912.33	4.78363e-05
XPOT	Hs_XPOT_4	64.59	57.41	67.58	63.1933	5.22688	2349	0.00954859
ZNF534	Hs_ZNF534_1	68	64.51	53.72	62.0767	7.44449	3784	0.00682523	2
ZNF534	Hs_ZNF534_2	30.32	4.69	2.97	12.66	15.3182	1154.33	9.27545e-10
ZNF534	Hs_ZNF534_3	91.03	93.24	80.38	88.2167	6.87612	1375.67	0.0211012
ZNF534	Hs_ZNF534_9	2.93	1.17	1.05	1.71667	1.05249	2487.33	4.5814e-12
