# Supplementary material for: G Protein-Coupled Receptor Kinase 2 Promotes Flaviviridae Entry and Replication
Source: PLoS Negl Trop Dis. 2012 Sep 13;6(9):e1820. doi: 10.1371/journal.pntd.0001820 (PMC3441407; doi:10.1371/journal.pntd.0001820)
Supplement: Table S3 — Comparison of RNAi screens for DENV, WNV and YFV. (XLS) [file pntd.0001820.s005.xls]

## Sheet: Sheet1
Table S3. Comparison of RNAi screens for DENV, WNV and YFV
GENE FAMILY	FLAVIVIRUS
	WNV (Krishnan et al.)1	WNV(Santa Maria Guerra F.)2	DENV (Sessions et al.)3	YFV
Acyl-CoA synthetase				ACSL4
	ACSM3
Adaptor-related protein complex	AP1M1
			AP2A2
Adenomatosis polyposis coli			APC	APC
Adrenergic receptor	ADRA1D
				ADRB2
ATPase, H+ transporting, lysosomal	ATP6AP1		ATP6AP1
			ATP6AP2
	ATP6V0A1
			ATP6V0A2
			ATP6V0A4
	ATP6V0B		ATP6V0B	ATP6V0B
	ATP6V0C		ATP6V0C	ATP6V0C
	ATP6V0D1		ATP6V0D1	ATP6V0D1
			ATP6V0E1
			ATP6V0E2
	ATP6V1A
	ATP6V1B1		ATP6V1B1
	ATP6V1B2		ATP6V1B2
	ATP6V1C1
			ATP6V1C2
			ATP6V1D
			ATP6V1G2
			ATP6V1G3
			ATP6V1H
	ATP6V1E1
			ATP6V1F
Bruno-like, RNA binding protein				BRUNOL4
	BRUNOL5
Carbamoyl-phosphate synthetase 2, aspartate transcarbamylase, and dihydroorotase		CAD		CAD
Chloride intracellular channel	CLIC1
				CLIC5
Contactin				CNTN1
	CNTN3
Defensin beta	DEFB118
				DEFB123
	DEFB129
Dopa decarboxylase (aromatic L-amino acid decarboxylase)			DDC	DDC
Ectonucleotide pyrophosphatase/phosphodiesterase		ENPP1
				ENPP3
Exonuclease 3'→ 5'			EXDL2
	EXOSC9
				WRN
G-protein-coupled receptor kinase				ADRBK1
				GRK4
	GRK6
Hypothetical protein FLJ13305	FLJ13305			FLJ13305
Integrin		ITGAL
				ITGB8
Leucine-rich repeats and immunoglobulin-like domains 3			LRIG3	LRIG3
Mitogen-activated protein kinase				MAPK6
		MAPK8
Mitogen-activated protein kinase kinase
				MAP2K6
	MAP2K7
Myosin, heavy chain		MYH1
			MYH11
NADH dehydrogenase (ubiquinone) 1 beta subcomplex
			NDUFB3
		NDUFB5
				NDUFB7
			NDUFB10
		NDUFS2
Phosphodiesterase	PDE3B
				PDE6H
Potassium channel				KCND2
	KCNH3
	KCNK6
Purinergic receptor P2Y, G-protein coupled				P2RY1
		P2RY10		P2RY10
				P2RY11
Sec61				SEC61A1
			SEC61B
	SEC61G
Secretoglobin	RYD5
				SCGB2A2
Serine/Threonine kinase	STK3
	STK31
	STK33
		STK38L
	STK39
T-box transcription factor				TBX10
			TBX20
Trafficking protein particle complex 1	TRAPPC1			TRAPPC1
Transforming, acidic coiled-coil containing protein 3	TACC3			TACC3
Transient receptor potential cation channel				TRPC6
	TRPM3
Tudor domain containing	TDRD1
				TDRD3
Ubiquitin-conjugating enzyme			UBE2E3
	UBE2I
	UBE2J1
	UBE3A
1 Krishnan MN, Ng A, Sukumaran B, Gilfoy FD, Uchil PD, et al. (2008) RNA interference screen for human genes associated with West Nile virus infection. Nature 455: 242-245
2 Santa Maria Guerra F (2008) West Nile Virus Versus the Host Cell: Identification of Host Factors that Modulate Infection. Unpublished doctoral dissertation, University of Texas, Medical Branch at Galveston, Texas
3 Sessions OM, Barrows NJ, Souza-Neto JA, Robinson TJ, Hershey CL, et al. (2009) Discovery of insect and human dengue virus host factors. Nature 458: 1047-1050
